# Supplementary material for: Urinary Extracellular Vesicles and Salt-Losing Tubulopathies: A Proteomic Approach
Source: Proteomes. 2020 May 9;8(2):9. doi: 10.3390/proteomes8020009 (PMC7355747; doi:10.3390/proteomes8020009)
Supplement: Supplementary file 1 [file proteomes-08-00009-s001.zip]

Archive with 10 entries (9 files):
- Supplementary/
- Supplementary/Figure_S1.pdf
- Supplementary/Figure_S2.pdf
- Supplementary/Figure_S3.pdf
- Supplementary/Figure_S4.pdf
- Supplementary/Figure_S5.pdf
- Supplementary/Table_S1_all_proteins.xlsx
- Supplementary/Table_S2_16BAC_BS2_spots.xlsx
- Supplementary/Table_S3_16BAC_BS3_spots.xlsx
- Supplementary/Table_S4_membrane protein.xlsx
