# Supplementary material for: Urinary Extracellular Vesicles and Salt-Losing Tubulopathies: A Proteomic Approach
Source: Proteomes. 2020 May 9;8(2):9. doi: 10.3390/proteomes8020009 (PMC7355747; doi:10.3390/proteomes8020009)
Supplement: Supplementary file 1 [file proteomes-08-00009-s001.zip › Supplementary/Table_S1_all_proteins.xlsx]

## Sheet: uEV BS2-3
Supplentary Table S1. List of the proteins identified in the differential spots of 16-BAC/SDS-PAGE of uEV pools of BS2 and BS3 patients
Entry	Entry name	Descriprion	Mascot Score	Mass (Da)	Significant peptides	Sample Spots (#)	Function	Subcellular location	Membrane interaction	Protein expression score in Kidney*	Tissue specificity	Gene names	Protein names
P41181	AQP2_HUMAN	Aquaporin-2	27	29047	2	36 BS2	transport	membrane	multi-pass	medium	Group enriched (ductus deferens, kidney, seminal vesicle)	AQP2	Aquaporin-2 (AQP-2) (ADH water channel) (Aquaporin-CD) (AQP-CD) (Collecting duct water channel protein) (WCH-CD) (Water channel protein for renal collecting duct)
P08183	MDR1_HUMAN	P-glycoprot 1	47	141788	2	36 BS2	transport	membrane	multi-pass	low	Tissue enhanced (adrenal gland, intestine)	ABCB1 MDR1 PGY1	ATP-dependent translocase ABCB1 (ATP-binding cassette sub-family B member 1) (Multidrug resistance protein 1) (EC 7.6.2.2) (P-glycoprotein 1) (Phospholipid transporter ABCB1) (EC 7.6.2.1) (CD antigen CD243)
Q8IZF0	NALCN_HUMAN	Na-leak channel non-selective prot	90	202196	1	10 BS2	transport	membrane	multi-pass	low	Tissue enhanced (brain)	NALCN VGCNL1	Sodium leak channel non-selective protein (CanIon) (Voltage gated channel-like protein 1)
Q9NZM6	PK2L2_HUMAN	Polycystin-L2	18	74256	1	35 BS2	transport	membrane	multi-pass	medium	Group enriched (blood, testis)	PKD2L2	Polycystic kidney disease 2-like 2 protein (Polycystin-2L2) (Polycystin-L2)
Q9UBD6	RHCG_HUMAN	Ammonium transporter Rh type C	20	53600	1	36 BS2	transport	membrane	multi-pass	medium	Tissue enhanced (esophagus, lymphoid tissue, tongue, vagina)	RHCG C15orf6 CDRC2 PDRC2 RHGK	Ammonium transporter Rh type C (Rh glycoprotein kidney) (Rhesus blood group family type C glycoprotein) (Rh family type C glycoprotein) (Rh type C glycoprotein) (Tumor-related protein DRC2)
P55017	S12A3_HUMAN	Na-Cl cotransporter (NCC)	40	114207	2	9 BS2	transport	membrane	multi-pass	medium	Tissue enriched (kidney)	SLC12A3 NCC TSC	Solute carrier family 12 member 3 (Na-Cl cotransporter) (NCC) (Na-Cl symporter) (Thiazide-sensitive sodium-chloride cotransporter)
Q8NG04	S2610_HUMAN	Solute carrier family 26 member 10	23	60648	1	15 BS2	transport	membrane	multi-pass	na	Tissue enhanced (heart muscle)	SLC26A10	Solute carrier family 26 member 10
P58743	S26A5_HUMAN	Prestin	105	81725	1	15 BS2	transport	membrane	multi-pass	na	Tissue enriched (brain)	SLC26A5 PRES	Prestin (Solute carrier family 26 member 5)
Q9C0H2	TTYH3_HUMAN	Prot tweety homolog 3	37	58477	1	36 BS2	transport	membrane	multi-pass	medium	Low tissue specificity	TTYH3 KIAA1691	Protein tweety homolog 3 (hTTY3)
Q9Y2B5	VP9D1_HUMAN	VPS9 domain-containing prot 1	13	69882	1	10 BS2	transport	cytoplasm		medium	Low tissue specificity	VPS9D1 ATPBL C16orf7	VPS9 domain-containing protein 1 (Protein ATP-BL)
Q9H6S3	ES8L2_HUMAN	EPS8-like prot 2	16	81197	1	35/36 BS2	structural binding	cytoplasm		high	Tissue enhanced (intestine)	EPS8L2 EPS8R2 PP13181	Epidermal growth factor receptor kinase substrate 8-like protein 2 (EPS8-like protein 2) (Epidermal growth factor receptor pathway substrate 8-related protein 2) (EPS8-related protein 2)
Q96QZ7	MAGI1_HUMAN	Atrophin-1-interacting prot 3	25	165450	1	15 BS2	structural binding	membrane	peripheral	medium	Low tissue specificity	MAGI1 AIP3 BAIAP1 BAP1 TNRC19	Membrane-associated guanylate kinase, WW and PDZ domain-containing protein 1 (Atrophin-1-interacting protein 3) (AIP-3) (BAI1-associated protein 1) (BAP-1) (Membrane-associated guanylate kinase inverted 1) (MAGI-1) (Trinucleotide repeat-containing gene 19 protein) (WW domain-containing protein 3) (WWP3)
P60709	ACTB_HUMAN	Actin, cytoplasmic 1	29	42052	1	9 BS2	structural	cytoplasm		medium	Low tissue specificity	ACTB	Actin, cytoplasmic 1 (Beta-actin) [Cleaved into: Actin, cytoplasmic 1, N-terminally processed]
Q96T17	MA7D2_HUMAN	MAP7 domain-containing prot 2	20	82371	1	14 BS2	structural	nucleus		low	Tissue enhanced (brain, epididymis)	MAP7D2	MAP7 domain-containing protein 2
Q969L2	MAL2_HUMAN	prot MAL2	16	19341	1	9 BS2	structural	membrane	multi-pass	low	Tissue enhanced (esophagus)	MAL2	Protein MAL2
Q92859	NEO1_HUMAN	Neogenin	21	160658	1	15 BS2	receptor	membrane	single-pass	low	Low tissue specificity	NEO1 IGDCC2 NGN	Neogenin (Immunoglobulin superfamily DCC subclass member 2)
P14384	CBPM_HUMAN	Carboxypeptidase M	20	50938	1	36 BS2	protease	membrane	lipid-anchor	high	Tissue enhanced (adipose tissue)	CPM	Carboxypeptidase M (CPM) (EC 3.4.17.12)
P08246	ELNE_HUMAN	Neutrophil elastase	19	29127	2	9 BS2	protease	cytoplasm		na	Tissue enriched (bone marrow)	ELANE ELA2	Neutrophil elastase (EC 3.4.21.37) (Bone marrow serine protease) (Elastase-2) (Human leukocyte elastase) (HLE) (Medullasin) (PMN elastase)
P60900	PSA6_HUMAN	Proteasome subunit α type-6	45	27838	1	9/10 BS2	protease	cytoplasm		medium	Low tissue specificity	PSMA6 PROS27	Proteasome subunit alpha type-6 (EC 3.4.25.1) (27 kDa prosomal protein) (PROS-27) (p27K) (Macropain iota chain) (Multicatalytic endopeptidase complex iota chain) (Proteasome iota chain)
K7EIQ3	CS082_HUMAN	ZNF561 antisense gene prote 1	24	11765	1	36 BS2	na	NA		na	NA	ZNF561-AS1 C19orf82	Uncharacterized protein ZNF561-AS1 (ZNF561 antisense RNA 1) (ZNF561 antisense gene protein 1)
Q9H579	MROH8_HUMAN	Prot MROH8	177	55580	1	15 BS2	na	nucleus		low	Tissue enhanced (testis)	MROH8 C20orf131 C20orf132	Protein MROH8 (Maestro heat-like repeat-containing protein family member 8)
P0CG20	PRR35_HUMAN	Proline-rich prot 35	23	60001	2	15 BS2	na	NA		na	Tissue enriched (brain)	PRR35 C16orf11	Proline-rich protein 35 (Uncharacterized protein RJD1)
O94933	SLIK3_HUMAN	SLIT and NTRK-like prot 3	28	110062	1	10 BS2	na	membrane	single-pass	na	Tissue enhanced (brain, liver)	SLITRK3 KIAA0848	SLIT and NTRK-like protein 3
Q9Y4F4	TGRM1_HUMAN	Crescerin-1	18	190611	1	13 BS2	na	cytoplasm		medium	Low tissue specificity	TOGARAM1 FAM179B KIAA0423	TOG array regulator of axonemal microtubules protein 1 (Crescerin-1) (Protein FAM179B)
O95336	6PGL_HUMAN	6-phosphogluconolactonase	55	27815	1	10 BS2	metabolic enzyme	cytoplasm		high	Low tissue specificity	PGLS	6-phosphogluconolactonase (6PGL) (EC 3.1.1.31)
O95573	ACSL3_HUMAN	Arachidonate-CoA ligase	35	81338	1	15 BS2	metabolic enzyme	membrane	single-pass	high	Tissue enriched (parathyroid gland)	ACSL3 ACS3 FACL3 LACS3	Long-chain-fatty-acid--CoA ligase 3 (EC 6.2.1.3) (Arachidonate--CoA ligase) (EC 6.2.1.15) (Long-chain acyl-CoA synthetase 3) (LACS 3)
P00918	CAH2_HUMAN	Carbonic anhydrase 2	20	29285	2	9/13 BS2	enzyme	membrane	lipid-anchor	high	Tissue enhanced (intestine, stomach)	CA2	Carbonic anhydrase 2 (EC 4.2.1.1) (Carbonate dehydratase II) (Carbonic anhydrase C) (CAC) (Carbonic anhydrase II) (CA-II)
Q12873	CHD3_HUMAN	ATP-dependent helicase CHD3	34	227989	1	36 BS2	enzyme	nucleus		low	Low tissue specificity	CHD3	Chromodomain-helicase-DNA-binding protein 3 (CHD-3) (EC 3.6.4.12) (ATP-dependent helicase CHD3) (Mi-2 autoantigen 240 kDa protein) (Mi2-alpha) (Zinc finger helicase) (hZFH)
Q13237	KGP2_HUMAN	cGMP-dependent prot kinase 2	25	88061	1	36 BS2	enzyme	membrane	lipid-anchor	medium	Tissue enhanced (intestine)	PRKG2 PRKGR2	cGMP-dependent protein kinase 2 (cGK 2) (cGK2) (EC 2.7.11.12) (cGMP-dependent protein kinase II) (cGKII)
Q9BYJ1	LOXE3_HUMAN	Epidermis-type lipoxygenase 3	18	81860	1	36 BS2	enzyme	cytoplasm		na	Tissue enriched (skin)	ALOXE3	Hydroperoxide isomerase ALOXE3 (EC 5.4.4.7) (Epidermis-type lipoxygenase 3) (Epidermal LOX-3) (e-LOX-3) (eLOX-3) (Hydroperoxy icosatetraenoate dehydratase) (EC 4.2.1.152)
Q96RQ9	OXLA_HUMAN	L-amino-acid oxidase	45	63070	2	15 BS2	enzyme	organelles		na	Tissue enhanced (blood, testis)	IL4I1 FIG1 UNQ636/PRO1265	L-amino-acid oxidase (LAAO) (LAO) (EC 1.4.3.2) (Interleukin-4-induced protein 1) (IL4-induced protein 1) (Protein Fig-1) (hFIG1)
Q8IY17	PLPL6_HUMAN	Neuropathy target esterase	31	151383	1	15 BS2	enzyme	membrane	single-pass	high	low tissue specificity	PNPLA6 NTE	Neuropathy target esterase (EC 3.1.1.5) (Patatin-like phospholipase domain-containing protein 6)
P60174	TPIS_HUMAN	Triosephosphate isomerase	225	31057	6	9 BS2	enzyme	cytoplasm	na	medium	Tissue enhanced (blood, skeletal muscle)	TPI1 TPI	Triosephosphate isomerase (TIM) (EC 5.3.1.1) (Methylglyoxal synthase) (EC 4.2.3.3) (Triose-phosphate isomerase)
Q9BUT1	BDH2_HUMAN	3-hydroxybutyrate DH type 2	86	27049	3	9 BS2	DH enzyme	cytoplasm		high	Tissue enhanced (kidney)	BDH2 DHRS6 SDR15C1 UNQ6308/PRO20933	3-hydroxybutyrate dehydrogenase type 2 (EC 1.1.1.-) (EC 1.1.1.30) (Dehydrogenase/reductase SDR family member 6) (Oxidoreductase UCPA) (R-beta-hydroxybutyrate dehydrogenase) (Short chain dehydrogenase/reductase family 15C member 1)
P02768	ALBU_HUMAN	Serum albumin	26	71317	1	9 BS2	binding	secreted		na	Tissue enriched (liver)	ALB GIG20 GIG42 PRO0903 PRO1708 PRO2044 PRO2619 PRO2675 UNQ696/PRO1341	Serum albumin
P05090	APOD_HUMAN	Apolipoprot D	14	21547	1	10 BS2	binding	secreted		high	Tissue enriched (breast)	APOD	Apolipoprotein D (Apo-D) (ApoD)
P05026	AT1B1_HUMAN	Na/K-transporting ATPase sub β-1	55	35438	1	35/36 BS2	binding	membrane	single-pass	medium	Tissue enhanced (kidney)	ATP1B1 ATP1B	Sodium/potassium-transporting ATPase subunit beta-1 (Sodium/potassium-dependent ATPase subunit beta-1)
Q16854	DGUOK_HUMAN	Deoxyguanosine kinase, mit	19	32150	1	15 BS2	binding	organelles		medium	Low tissue specificity	DGUOK DGK	Deoxyguanosine kinase, mitochondrial (dGK) (EC 2.7.1.113)
Q0VDD8	DYH14_HUMAN	Dynein heavy chain 14, axonemal	21	403916	1	36 BS2	binding	cytoplasm		low	Tissue enhanced (pituitary gland, testis)	DNAH14 C1orf67	Dynein heavy chain 14, axonemal (Axonemal beta dynein heavy chain 14) (Ciliary dynein heavy chain 14)
P01133	EGF_HUMAN	Pro-epidermal growth factor	25	137613	1	36 BS2	binding	membrane	single-pass	na	Group enriched (kidney, pancreas, skeletal muscle)	EGF	Pro-epidermal growth factor (EGF) [Cleaved into: Epidermal growth factor (Urogastrone)]
O75955	FLOT1_HUMAN	Flotillin-1	44	47554	1	23 BS3	binding	membrane	peripheral	high	Low tissue specificity	FLOT1	Flotillin-1
Q86YZ3	HORN_HUMAN	Hornerin	24	283140	1	28 BS3	binding	cytoplasm		na	Tissue enhanced (skin)	HRNR S100A18	Hornerin
Q8N1G4	LRC47_HUMAN	Leu-rich repeat-containing prot 47	16	64004	1	15 BS2	binding	cytoplasm		high	Low tissue specificity	LRRC47 KIAA1185	Leucine-rich repeat-containing protein 47
Q8WV92	MITD1_HUMAN	MIT domain-containing prot 1	250	29638	6	10 BS2	binding	membrane	peripheral	high	Low tissue specificity	MITD1	MIT domain-containing protein 1
P15941	MUC1_HUMAN	Mucin-1	363	122200	4	9/10 BS2	binding	membrane	single-pass	medium	Tissue enhanced (gallbladder, kidney, lung)	MUC1 PUM	Mucin-1 (MUC-1) (Breast carcinoma-associated antigen DF3) (Cancer antigen 15-3) (CA 15-3) (Carcinoma-associated mucin) (Episialin) (H23AG) (Krebs von den Lungen-6) (KL-6) (PEMT) (Peanut-reactive urinary mucin) (PUM) (Polymorphic epithelial mucin) (PEM) (Tumor-associated epithelial membrane antigen) (EMA) (Tumor-associated mucin) (CD antigen CD227) [Cleaved into: Mucin-1 subunit alpha (MUC1-NT) (M…																Complement cytolysis inhibitor b chain)]
Q8WXI7	MUC16_HUMAN	Mucin-16	17	2359682	1	14 BS2	binding	membrane	single-pass	na	Group enriched (adipose tissue, cervix, uterine, fallopian tube, salivary gland)	MUC16 CA125	Mucin-16 (MUC-16) (Ovarian cancer-related tumor marker CA125) (CA-125) (Ovarian carcinoma antigen CA125)
P49321	NASP_HUMAN	Nuclear autoantigenic sperm prot	17	85471	1	15 BS2	binding	cytoplasm		low	Low tissue specificity	NASP	Nuclear autoantigenic sperm protein (NASP)
O60422	ONEC3_HUMAN	One cut domain family member 3	32	50234	1	36 BS2	binding	nucleus		na	Tissue enhanced (stomach, testis)	ONECUT3	One cut domain family member 3 (One cut homeobox 3) (Transcription factor ONECUT-3) (OC-3)
Q9Y5G0	PCDGH_HUMAN	Protocadherin γ-B5	26	100555	1	10 BS2	binding	membrane	single-pass	na	Tissue enhanced (parathyroid gland)	PCDHGB5	Protocadherin gamma-B5 (PCDH-gamma-B5)
P05164	PERM_HUMAN	Myeloperoxidase	15	84784	1	36 BS2	binding	organelles		na	Tissue enriched (bone marrow)	MPO	Myeloperoxidase (MPO) (EC 1.11.2.2) [Cleaved into: Myeloperoxidase; 89 kDa myeloperoxidase; 84 kDa myeloperoxidase; Myeloperoxidase light chain; Myeloperoxidase heavy chain]
Q01970	PLCB3_HUMAN	Phospholipase C-β-3	20	139511	1	14 BS2	binding	membrane	peripheral	low	Tissue enriched (intestine)	PLCB3	1-phosphatidylinositol 4,5-bisphosphate phosphodiesterase beta-3 (EC 3.1.4.11) (Phosphoinositide phospholipase C-beta-3) (Phospholipase C-beta-3) (PLC-beta-3)
P62191	PRS4_HUMAN	26S protease regulatory sub 4	24	49325	1	36 BS2	binding	cytoplasm		nd	Tissue enhanced (skeletal muscle)	PSMC1	26S proteasome regulatory subunit 4 (P26s4) (26S proteasome AAA-ATPase subunit RPT2) (Proteasome 26S subunit ATPase 1)
Q8NFJ5	RAI3_HUMAN	Retinoic acid-induced prot 3	25	40624	1	36 BS2	binding	membrane	multi-pass	low	Tissue enhanced (lung)	GPRC5A GPCR5A RAI3 RAIG1	Retinoic acid-induced protein 3 (G-protein coupled receptor family C group 5 member A) (Phorbol ester induced gene 1) (PEIG-1) (Retinoic acid-induced gene 1 protein) (RAIG-1)
P62263	RS14_HUMAN	40S ribosomal prot S14	40	16434	1	15 BS2	binding	nucleus		medium	Group enriched (blood, pancreas)	RPS14 PRO2640	40S ribosomal protein S14 (Small ribosomal subunit protein uS11)
P02743	SAMP_HUMAN	Serum amyloid P-component	41	25485	1	9 BS2	binding	secreted		na	Tissue enriched (liver)	APCS PTX2	Serum amyloid P-component (SAP) (9.5S alpha-1-glycoprotein) [Cleaved into: Serum amyloid P-component(1-203)]
P12931	SRC_HUMAN	Proto-oncogene c-Src	57	60310	4	36 BS2	binding	membrane	peripheral	medium	Low tissue specificity	SRC SRC1	Proto-oncogene tyrosine-protein kinase Src (EC 2.7.10.2) (Proto-oncogene c-Src) (pp60c-src) (p60-Src)
Q16851	UGPA_HUMAN	UDP-glucose pyrophosphorylase	23	57076	1	36 BS2	binding	cytoplasm		low	Tissue enhanced (liver)	UGP2 UGP1	UTP--glucose-1-phosphate uridylyltransferase (EC 2.7.7.9) (UDP-glucose pyrophosphorylase) (UDPGP) (UGPase)
Q15904	VAS1_HUMAN	V-type proton ATPase sub S1	24	52164	1	36 BS2	binding	membrane	single-pass	high	Low tissue specificity	ATP6AP1 ATP6IP1 ATP6S1 VATPS1 XAP3	V-type proton ATPase subunit S1 (V-ATPase subunit S1) (Protein XAP-3) (V-ATPase Ac45 subunit) (V-ATPase S1 accessory protein) (Vacuolar proton pump subunit S1)
Q9UN37	VPS4A_HUMAN	Vacuolar prot sorting-associated prot 4A	39	49152	3	36 BS2	binding	membrane	peripheral	medium	Low tissue specificity	VPS4A VPS4	Vacuolar protein sorting-associated protein 4A (EC 3.6.4.6) (Protein SKD2) (VPS4-1) (hVPS4)
O75351	VPS4B_HUMAN	Vacuolar prot sorting-associated prot 4B	52	49443	5	35/36 BS2	binding	membrane	peripheral	medium	Low tissue specificity	VPS4B SKD1 VPS42 MIG1	Vacuolar protein sorting-associated protein 4B (EC 3.6.4.6) (Cell migration-inducing gene 1 protein) (Suppressor of K(+) transport growth defect 1) (Protein SKD1)
Q86YA3	ZGRF1_HUMAN	prot ZGRF1	13	238905	1	10 BS2	binding	membrane	single-pass	medium	Tissue enhanced (lymphoid tissue)	ZGRF1 C4orf21	Protein ZGRF1 (GRF-type zinc finger domain-containing protein 1)
Q8IYB9	ZN595_HUMAN	Zinc finger prot 595	15	76751	1	13 BS2	binding	nucleus		na	NA	ZNF595	Zinc finger protein 595
B4DX44	ZN736_HUMAN	Zinc finger prot 736	16	51774	1	13 BS2	binding	nucleus		medium	Low tissue specificity	ZNF736	Zinc finger protein 736
P21281	VATB2_HUMAN	V-ATPase sub B 2	64	56807	3	36 BS2, 26 BS3	transport	membrane	peripheral	high	Tissue enhanced (blood)	ATP6V1B2 ATP6B2 VPP3	V-type proton ATPase subunit B, brain isoform (V-ATPase subunit B 2) (Endomembrane proton pump 58 kDa subunit) (HO57) (Vacuolar proton pump subunit B 2)
P42685	FRK_HUMAN	FYN-related kinase	83	58673	7	35/36 BS2, 25 BS3	receptor	cytoplasm		medium	Tissue enhanced (intestine)	FRK PTK5 RAK	Tyrosine-protein kinase FRK (EC 2.7.10.2) (FYN-related kinase) (Nuclear tyrosine protein kinase RAK) (Protein-tyrosine kinase 5)
O43508	TNF12_HUMAN	TNF ligand superfamily member 12	248	27427	1	36 BS2, 16/24 BS3	receptor	membrane	single-pass	medium	Low tissue specificity	TNFSF12 APO3L DR3LG UNQ181/PRO207	Tumor necrosis factor ligand superfamily member 12 (APO3 ligand) (TNF-related weak inducer of apoptosis) (TWEAK) [Cleaved into: Tumor necrosis factor ligand superfamily member 12, membrane form; Tumor necrosis factor ligand superfamily member 12, secreted form]
P01008	ANT3_HUMAN	Antithrombin-III	25	53025	1	36 BS2, 25 BS3	protease inhibitor	secreted		medium	Tissue enriched (liver)	SERPINC1 AT3 PRO0309	Antithrombin-III (ATIII) (Serpin C1)
P01042	KNG1_HUMAN	Kininogen-1	33	72996	4	35/36 BS2, 24/28 BS3	protease inhibitor	secreted		high	Tissue enriched (liver)	KNG1 BDK KNG	Kininogen-1 (Alpha-2-thiol proteinase inhibitor) (Fitzgerald factor) (High molecular weight kininogen) (HMWK) (Williams-Fitzgerald-Flaujeac factor) [Cleaved into: Kininogen-1 heavy chain; T-kinin (Ile-Ser-Bradykinin); Bradykinin (Kallidin I); Lysyl-bradykinin (Kallidin II); Kininogen-1 light chain; Low molecular weight growth-promoting factor]
P16444	DPEP1_HUMAN	Dipeptidase 1	446	46101	17	36 BS2, 25/26 BS3	protease	membrane	lipid-anchor	high	Group enriched (intestine, kidney, pancreas)	DPEP1 MDP RDP	Dipeptidase 1 (EC 3.4.13.19) (Dehydropeptidase-I) (Microsomal dipeptidase) (Renal dipeptidase) (hRDP)
P55786	PSA_HUMAN	Puromycin-sensitive aminopeptidase	16	103895	2	36 BS2, 25 BS3	protease	cytoplasm		medium	Low tissue specificity	NPEPPS PSA	Puromycin-sensitive aminopeptidase (PSA) (EC 3.4.11.14) (Cytosol alanyl aminopeptidase) (AAP-S)
Q9Y6R7	FCGBP_HUMAN	IgGFc-binding prot	19	596443	1	15/35/36 BS2, 26 BS3	na	secreted		na	NA	FCGBP	IgGFc-binding protein (Fcgamma-binding protein antigen) (FcgammaBP)
P19440	GGT1_HUMAN	γ-glutamyltransferase 1	28	61714	1	9 BS2, 30 BS3	enzyme	membrane	single-pass	high	Tissue enhanced (kidney, seminal vesicle)	GGT1 GGT	Glutathione hydrolase 1 proenzyme (EC 3.4.19.13) (Gamma-glutamyltransferase 1) (Gamma-glutamyltranspeptidase 1) (GGT 1) (EC 2.3.2.2) (Leukotriene-C4 hydrolase) (EC 3.4.19.14) (CD antigen CD224) [Cleaved into: Glutathione hydrolase 1 heavy chain; Glutathione hydrolase 1 light chain]
P07948	LYN_HUMAN	Tyr-prot kinase Lyn	54	58993	2	36 BS2, 26 BS3	enzyme	membrane	peripheral	nd	Tissue enhanced (lymphoid tissue)	LYN JTK8	Tyrosine-protein kinase Lyn (EC 2.7.10.2) (Lck/Yes-related novel protein tyrosine kinase) (V-yes-1 Yamaguchi sarcoma viral related oncogene homolog) (p53Lyn) (p56Lyn)
P33908	MA1A1_HUMAN	Mannosidase α class 1A member 1	60	73150	4	36 BS2, 26 BS3	enzyme	membrane	single-pass	high	Tissue enhanced (liver)	MAN1A1	Mannosyl-oligosaccharide 1,2-alpha-mannosidase IA (EC 3.2.1.113) (Man(9)-alpha-mannosidase) (Man9-mannosidase) (Mannosidase alpha class 1A member 1) (Processing alpha-1,2-mannosidase IA) (Alpha-1,2-mannosidase IA)
P50995	ANX11_HUMAN	Annexin A11	645	54697	19	35/36 BS2, 25 BS3	binding	cytoplasm		medium	Low tissue specificity	ANXA11 ANX11	Annexin A11 (56 kDa autoantigen) (Annexin XI) (Annexin-11) (Calcyclin-associated annexin 50) (CAP-50)
Q01518	CAP1_HUMAN	Adenylyl cyclase-associated prot 1	34	52325	2	25 BS3, 36 BS2	binding	membrane	peripheral	medium	Tissue enhanced (blood)	CAP1 CAP	Adenylyl cyclase-associated protein 1 (CAP 1)
O75131	CPNE3_HUMAN	Copine-3	74	60947	6	36 BS2, 25 BS3	binding	nucleus		low	Low tissue specificity	CPNE3 CPN3 KIAA0636	Copine-3 (Copine III)
P68104	EF1A1_HUMAN	Elongation factor 1-α 1	42	50451	1	10/13 BS2, 21/48 BS3	binding	cytoplasm		medium	Low tissue specificity	EEF1A1 EEF1A EF1A LENG7	Elongation factor 1-alpha 1 (EF-1-alpha-1) (Elongation factor Tu) (EF-Tu) (Eukaryotic elongation factor 1 A-1) (eEF1A-1) (Leukocyte receptor cluster member 7)
P02675	FIBB_HUMAN	Fibrinogen β chain	115	56577	4	36 BS2, 25 BS2	binding	secreted		na	Tissue enriched (liver)	FGB	Fibrinogen beta chain [Cleaved into: Fibrinopeptide B; Fibrinogen beta chain]
P53990	IST1_HUMAN	IST1 homolog (hIST1)	26	39897	2	36 BS2, 26 BS3	binding	cytoplasm		high	Low tissue specificity	IST1 KIAA0174	IST1 homolog (hIST1) (Putative MAPK-activating protein PM28)
Q99816	TS101_HUMAN	Tumor susceptibility gene 101 prot	23	44088	1	9 BS2, 26 BS3	binding	membrane	peripheral	high	Low tissue specificity	TSG101	Tumor susceptibility gene 101 protein (ESCRT-I complex subunit TSG101)
P0CG47	UBB_HUMAN	Polyubiquitin-B	37	25803	2	9/36 BS2, 16 BS3	binding	cytoplasm		medium	Low tissue specificity	UBB	Polyubiquitin-B [Cleaved into: Ubiquitin]
P15313	VATB1_HUMAN	V-ATPase sub B 1	73	57196	8	26 BS3	transport	membrane	peripheral	high	Group enriched (kidney, placenta, salivary gland)	ATP6V1B1 ATP6B1 VATB VPP3	V-type proton ATPase subunit B, kidney isoform (V-ATPase subunit B 1) (Endomembrane proton pump 58 kDa subunit) (Vacuolar proton pump subunit B 1)
P04075	ALDOA_HUMAN	Fructose-bisphosphate aldolase A	26	39851	1	26 BS3	structural binding	cytoplasm		medium	Low tissue specificity	ALDOA ALDA	Fructose-bisphosphate aldolase A (EC 4.1.2.13) (Lung cancer antigen NY-LU-1) (Muscle-type aldolase)
P05062	ALDOB_HUMAN	Fructose-bisphosphate aldolase B	18	39961	1	16 BS3	structural binding	cytoplasm		high	Group enriched (intestine, kidney, liver)	ALDOB ALDB	Fructose-bisphosphate aldolase B (EC 4.1.2.13) (Liver-type aldolase)
Q9UHR4	BI2L1_HUMAN	BAI1-associated prot 2-like prot 1	34	57189	3	30 BS3	structural binding	cytoplasm		low	Low tissue specificity	BAIAP2L1 IRTKS	Brain-specific angiogenesis inhibitor 1-associated protein 2-like protein 1 (BAI1-associated protein 2-like protein 1) (Insulin receptor tyrosine kinase substrate)
Q9UJU6	DBNL_HUMAN	Drebrin-like prot	140	48463	2	28 BS3	structural binding	cytoplasm		medium	Low tissue specificity	DBNL CMAP SH3P7 PP5423	Drebrin-like protein (Cervical SH3P7) (Cervical mucin-associated protein) (Drebrin-F) (HPK1-interacting protein of 55 kDa) (HIP-55) (SH3 domain-containing protein 7)
P15311	EZRI_HUMAN	Ezrin	268	69484	6	28/30 BS3	structural binding	membrane	peripheral	high	Low tissue specificity	EZR VIL2	Ezrin (Cytovillin) (Villin-2) (p81)
Q5S007	LRRK2_HUMAN	Leu-rich repeat Ser/Thr-prot kinase 2	35	289568	1	21 BS3	structural binding	cytoplasm		high	Group enriched (blood, lung)	LRRK2 PARK8	Leucine-rich repeat serine/threonine-protein kinase 2 (EC 2.7.11.1) (EC 3.6.5.-) (Dardarin)
P26038	MOES_HUMAN	Moesin	23	67892	1	24/48 BS3	structural binding	membrane	peripheral	medium	Low tissue specificity	MSN	Moesin (Membrane-organizing extension spike protein)
P22105	TENX_HUMAN	Tenascin-X	28	471047	1	16 BS3	structural binding	secreted		na	Low tissue specificity	TNXB HXBL TNX TNXB1 TNXB2 XB	Tenascin-X (TN-X) (Hexabrachion-like protein)
P28223	5HT2A_HUMAN	Serotonin receptor 2A	22	53424	1	28 BS3	receptor	membrane	multi-pass	na	Tissue enriched (brain)	HTR2A HTR2	5-hydroxytryptamine receptor 2A (5-HT-2) (5-HT-2A) (Serotonin receptor 2A)
P46098	5HT3A_HUMAN	Serotonin receptor 3A	26	55701	1	28 BS3	receptor	membrane	multi-pass	na	Tissue enhanced (blood, lymphoid tissue, salivary gland)	HTR3A 5HT3R HTR3	5-hydroxytryptamine receptor 3A (5-HT3-A) (5-HT3A) (5-hydroxytryptamine receptor 3) (5-HT-3) (5-HT3R) (Serotonin receptor 3A) (Serotonin-gated ion channel receptor)
P15328	FOLR1_HUMAN	Folate receptor α	16	30712	1	16 BS3	receptor	membrane	lipid-anchor	na	Tissue enhanced (brain, salivary gland)	FOLR1 FOLR	Folate receptor alpha (FR-alpha) (Adult folate-binding protein) (FBP) (Folate receptor 1) (Folate receptor, adult) (KB cells FBP) (Ovarian tumor-associated antigen MOv18)
Q9NQ84	GPC5C_HUMAN	Glycerol kinase	14	48732	1	26 BS3	receptor	membrane	multi-pass	high	Tissue enhanced (pancreas)	GPRC5C RAIG3 PSEC0087	G-protein coupled receptor family C group 5 member C (Retinoic acid-induced gene 3 protein) (RAIG-3)
Q08380	LG3BP_HUMAN	Galectin-3-binding prot	19	66202	1	26 BS3	receptor	secreted		low	Low tissue specificity	LGALS3BP M2BP	Galectin-3-binding protein (Basement membrane autoantigen p105) (Lectin galactoside-binding soluble 3-binding protein) (Mac-2-binding protein) (MAC2BP) (Mac-2 BP) (Tumor-associated antigen 90K)
O14745	NHRF1_HUMAN	Na/H exchanger regulatory factor 1	29	39130	2	48 BS3	receptor	membrane	peripheral	high	Low tissue specificity	SLC9A3R1 NHERF NHERF1	Na(+)/H(+) exchange regulatory cofactor NHE-RF1 (NHERF-1) (Ezrin-radixin-moesin-binding phosphoprotein 50) (EBP50) (Regulatory cofactor of Na(+)/H(+) exchanger) (Sodium-hydrogen exchanger regulatory factor 1) (Solute carrier family 9 isoform A3 regulatory factor 1)
Q6TCH4	PAQR6_HUMAN	Membrane progesterone P4 receptor δ	15	38705	1	16 BS3	receptor	membrane	multi-pass	na	Tissue enriched (brain)	PAQR6	Membrane progestin receptor delta (mPR delta) (Membrane progesterone P4 receptor delta) (Membrane progesterone receptor delta) (Progesterone and adipoQ receptor family member 6) (Progestin and adipoQ receptor family member 6)																EMA)	Tumor-associated mucin)	CD antigen CD227) [Cleaved into: Mucin-1 subunit alpha	MUC1-NT)		MUC1-beta)	MUC1-CT)]
O43653	PSCA_HUMAN	Prostate stem cell antigen	46	13474	1	16 BS3	receptor	membrane	lipid-anchor	low	Tissue enhanced (esophagus, stomach, urinary bladder)	PSCA UNQ206/PRO232	Prostate stem cell antigen
P01009	A1AT_HUMAN	α-1-antitrypsin	2131	46878	58	25/26 BS3	protease inhibitor	secreted		na	Tissue enriched (liver)	SERPINA1 AAT PI PRO0684 PRO2209	Alpha-1-antitrypsin (Alpha-1 protease inhibitor) (Alpha-1-antiproteinase) (Serpin A1) [Cleaved into: Short peptide from AAT (SPAAT)]
P01011	AACT_HUMAN	α-1-antichymotrypsin	52	47792	2	25/26 BS3	protease inhibitor	secreted		low	Tissue enriched (liver)	SERPINA3 AACT GIG24 GIG25	Alpha-1-antichymotrypsin (ACT) (Cell growth-inhibiting gene 24/25 protein) (Serpin A3) [Cleaved into: Alpha-1-antichymotrypsin His-Pro-less]
Q6UXT9	ABH15_HUMAN	Protein ABHD15	13	52594	1	26 BS3	protease inhibitor	secreted		medium	Low tissue specificity	ABHD15 UNQ6510/PRO21435	Protein ABHD15 (EC 3.1.1.-) (Alpha/beta hydrolase domain-containing protein 15) (Abhydrolase domain-containing protein 15)
P05154	IPSP_HUMAN	Serpin A5	93	45760	5	26 BS3	protease inhibitor	secreted		na	Tissue enhanced (adrenal gland, ductus deferens, liver, seminal vesicle, testis)	SERPINA5 PCI PLANH3 PROCI	Plasma serine protease inhibitor (Acrosomal serine protease inhibitor) (Plasminogen activator inhibitor 3) (PAI-3) (PAI3) (Protein C inhibitor) (PCI) (Serpin A5)
P05543	THBG_HUMAN	Thyroxine-binding globulin	23	46637	2	26 BS3	protease inhibitor	secreted		na	Tissue enriched (liver)	SERPINA7 TBG	Thyroxine-binding globulin (Serpin A7) (T4-binding globulin)
P28838	AMPL_HUMAN	Cytosol aminopeptidase	33	56530	2	26 BS3	protease	cytoplasm		high	Low tissue specificity	LAP3 LAPEP PEPS	Cytosol aminopeptidase (EC 3.4.11.1) (Leucine aminopeptidase 3) (LAP-3) (Leucyl aminopeptidase) (Peptidase S) (Proline aminopeptidase) (EC 3.4.11.5) (Prolyl aminopeptidase)
Q9Y646	CBPQ_HUMAN	Carboxypeptidase Q	15	52083	1	26 BS3	protease	organelles		low	Tissue enhanced (thyroid gland)	CPQ LCH1 PGCP	Carboxypeptidase Q (EC 3.4.17.-) (Lysosomal dipeptidase) (Plasma glutamate carboxypeptidase)
P81605	DCD_HUMAN	Dermcidin	15	11391	1	26 BS3	protease	secreted		na	Group enriched (breast, skin)	DCD AIDD DSEP	Dermcidin (EC 3.4.-.-) (Preproteolysin) [Cleaved into: Survival-promoting peptide; DCD-1]
Q9UHL4	DPP2_HUMAN	Dipeptidyl peptidase 2	39	54763	1	26 BS3	protease	organelles		medium	Low tissue specificity	DPP7 DPP2 QPP	Dipeptidyl peptidase 2 (EC 3.4.14.2) (Dipeptidyl aminopeptidase II) (Dipeptidyl peptidase 7) (Dipeptidyl peptidase II) (DPP II) (Quiescent cell proline dipeptidase)
Q6P179	ERAP2_HUMAN	ER aminopeptidase 2	18	111075	1	28 BS3	protease	membrane	single-pass	medium	Low tissue specificity	ERAP2 LRAP	Endoplasmic reticulum aminopeptidase 2 (EC 3.4.11.-) (Leukocyte-derived arginine aminopeptidase) (L-RAP)
P12955	PEPD_HUMAN	Xaa-Pro dipeptidase	45	55311	3	26 BS3	protease	cytoplasm		high	Tissue enhanced (intestine, kidney)	PEPD PRD	Xaa-Pro dipeptidase (X-Pro dipeptidase) (EC 3.4.13.9) (Imidodipeptidase) (Peptidase D) (Proline dipeptidase) (Prolidase)
Q8N957	ANKF1_HUMAN	ANKF1	153	88461	1	16/23 BS3	na	nucleus		na	Tissue enhanced (brain, cervix, uterine, fallopian tube)	ANKFN1	Ankyrin repeat and fibronectin type-III domain-containing protein 1
Q8IYX3	CC116_HUMAN	Coiled-coil domain-containing prot 116	16	57588	1	25 BS3	na	cytoplasm		na	Tissue enriched (testis)	CCDC116	Coiled-coil domain-containing protein 116
Q8NCU4	CC191_HUMAN	Coiled-coil domain-containing protein 191	14	111012	1	36 BS2	na	organelles		medium	Low tissue specificity	CCDC191 KIAA1407	Coiled-coil domain-containing protein 191
Q8WW52	F151A_HUMAN	prot FAM151A	48	64329	2	26 BS3	na	membrane	single-pass	high	Group enriched (intestine, kidney)	FAM151A C1orf179 UNQ3034/PRO9836	Protein FAM151A
A8MUH7	PDZ1P_HUMAN	PDZ domain-containing 1 pseudogene 1	13	44199	1	30 BS3	na	NA		na	NA	PDZK1P1 PDZK1P2	Putative PDZ domain-containing protein PDZK1P1 (PDZ domain-containing 1 pseudogene 1) (PDZ domain-containing 1 pseudogene 2)
Q9BW04	SARG_HUMAN	Specifically androgen-regulated gene prot	47	64211	1	48 BS3	na	cytoplasm		medium	Tissue enhanced (esophagus, lung, lymphoid tissue)	SARG C1orf116	Specifically androgen-regulated gene protein
Q92629	SGCD_HUMAN	δ-sarcoglycan	19	32393	2	23 BS3	na	membrane	single-pass	na	Tissue enhanced (heart muscle)	SGCD	Delta-sarcoglycan (Delta-SG) (35 kDa dystrophin-associated glycoprotein) (35DAG)
Q9Y6Q2	STON1_HUMAN	Stonin-1	58	84286	1	16 BS3	na	cytoplasm		medium	Low tissue specificity	STON1 SALF SBLF STN1	Stonin-1 (Stoned B-like factor)
Q8N1K5	THMS1_HUMAN	prot THEMIS	153	74033	1	16 BS3	na	cytoplasm		na	Tissue enriched (lymphoid tissue)	THEMIS C6orf190 C6orf207	Protein THEMIS (Thymocyte-expressed molecule involved in selection)
P16278	BGAL_HUMAN	β-galactosidase	90	76483	3	26 BS3	metabolic enzyme	organelles		medium	Low tissue specificity	GLB1 ELNR1	Beta-galactosidase (EC 3.2.1.23) (Acid beta-galactosidase) (Lactase) (Elastin receptor 1)
P06744	G6PI_HUMAN	Glucose-6-phosphate isomerase	15	63335	1	28 BS3	metabolic enzyme	cytoplasm		medium	Low tissue specificity	GPI	Glucose-6-phosphate isomerase (GPI) (EC 5.3.1.9) (Autocrine motility factor) (AMF) (Neuroleukin) (NLK) (Phosphoglucose isomerase) (PGI) (Phosphohexose isomerase) (PHI) (Sperm antigen 36) (SA-36)
Q92485	ASM3B_HUMAN	ASM-like phosphodiesterase 3b	29	51237	3	26 BS3	enzyme	secreted		na	Tissue enhanced (intestine, pancreas, salivary gland, thyroid gland)	SMPDL3B ASML3B ASMLPD	Acid sphingomyelinase-like phosphodiesterase 3b (ASM-like phosphodiesterase 3b) (EC 3.1.4.-)
Q9H9B1	EHMT1_HUMAN	Histone-Lys N-methyltransferase EHMT1	38	144000	1	16 BS3	enzyme	nucleus		na	Low tissue specificity	EHMT1 EUHMTASE1 GLP KIAA1876 KMT1D	Histone-lysine N-methyltransferase EHMT1 (EC 2.1.1.-) (Euchromatic histone-lysine N-methyltransferase 1) (Eu-HMTase1) (G9a-like protein 1) (GLP) (GLP1) (Histone H3-K9 methyltransferase 5) (H3-K9-HMTase 5) (Lysine N-methyltransferase 1D)
Q6UWR7	ENPP6_HUMAN	GPC-Cpde ENPP6	15	50551	1	26 BS3	enzyme	membrane	lipid-anchor	medium	Tissue enhanced (brain, kidney)	ENPP6 UNQ1889/PRO4334	Glycerophosphocholine cholinephosphodiesterase ENPP6 (GPC-Cpde) (EC 3.1.4.-) (EC 3.1.4.38) (Choline-specific glycerophosphodiester phosphodiesterase) (Ectonucleotide pyrophosphatase/phosphodiesterase family member 6) (E-NPP 6) (NPP-6)
P32189	GLPK_HUMAN	Glycerol kinase	40	62060	1	26 BS3	enzyme	membrane	peripheral	medium	Tissue enhanced (blood, intestine, kidney, liver)	GK	Glycerol kinase (GK) (Glycerokinase) (EC 2.7.1.30) (ATP:glycerol 3-phosphotransferase)
P15309	PPAP_HUMAN	Prostatic acid phosphatase	102	44880	5	26 BS3	enzyme	membrane	single-pass	na	Tissue enriched (prostate)	ACPP	Prostatic acid phosphatase (PAP) (EC 3.1.3.2) (5'-nucleotidase) (5'-NT) (EC 3.1.3.5) (Ecto-5'-nucleotidase) (Thiamine monophosphatase) (TMPase) [Cleaved into: PAPf39]
Q6PHR2	ULK3_HUMAN	Ser/Thr-prot kinase ULK3	27	53753	1	26 BS3	enzyme	cytoplasm		high	Low tissue specificity	ULK3	Serine/threonine-protein kinase ULK3 (EC 2.7.11.1) (Unc-51-like kinase 3)
P11766	ADHX_HUMAN	Alcohol DH class-3	16	40554	1	16 BS3	DH enzyme	cytoplasm		high	Low tissue specificity	ADH5 ADHX FDH	Alcohol dehydrogenase class-3 (EC 1.1.1.1) (Alcohol dehydrogenase 5) (Alcohol dehydrogenase class chi chain) (Alcohol dehydrogenase class-III) (Glutathione-dependent formaldehyde dehydrogenase) (FALDH) (FDH) (GSH-FDH) (EC 1.1.1.-) (S-(hydroxymethyl)glutathione dehydrogenase) (EC 1.1.1.284)
P00352	AL1A1_HUMAN	Retinal DH 1	72	55454	5	26 BS3	DH enzyme	cytoplasm		low	Tissue enhanced (liver)	ALDH1A1 ALDC ALDH1 PUMB1	Retinal dehydrogenase 1 (RALDH 1) (RalDH1) (EC 1.2.1.-) (EC 1.2.1.36) (ALDH-E1) (ALHDII) (Aldehyde dehydrogenase family 1 member A1) (Aldehyde dehydrogenase, cytosolic)
P49419	AL7A1_HUMAN	α-aminoadipic semialdehyde DH	28	59020	3	26 BS3	DH enzyme	cytoplasm		high	Tissue enhanced (liver)	ALDH7A1 ATQ1	Alpha-aminoadipic semialdehyde dehydrogenase (Alpha-AASA dehydrogenase) (EC 1.2.1.31) (Aldehyde dehydrogenase family 7 member A1) (EC 1.2.1.3) (Antiquitin-1) (Betaine aldehyde dehydrogenase) (EC 1.2.1.8) (Delta1-piperideine-6-carboxylate dehydrogenase) (P6c dehydrogenase)
Q9H2A2	AL8A1_HUMAN	Aldehyde DH family 8 member A1	16	54165	2	26 BS3	DH enzyme	cytoplasm		medium	Group enriched (kidney, liver)	ALDH8A1 ALDH12	2-aminomuconic semialdehyde dehydrogenase (EC 1.2.1.32) (Aldehyde dehydrogenase 12) (Aldehyde dehydrogenase family 8 member A1)
P15121	ALDR_HUMAN	Aldose reductase	63	36230	3	16 BS3	DH enzyme	cytoplasm		na	Group enriched (adrenal gland, seminal vesicle)	AKR1B1 ALDR1 ALR2	Aldo-keto reductase family 1 member B1 (EC 1.1.1.300) (EC 1.1.1.372) (EC 1.1.1.54) (Aldehyde reductase) (Aldose reductase) (AR) (EC 1.1.1.21)
Q00796	DHSO_HUMAN	Sorbitol DH	24	38927	1	16 BS3	DH enzyme	membrane	peripheral	medium	Tissue enhanced (cervix, uterine, liver, thyroid gland)	SORD	Sorbitol dehydrogenase (SDH) (EC 1.1.1.-) ((R,R)-butanediol dehydrogenase) (EC 1.1.1.4) (L-iditol 2-dehydrogenase) (EC 1.1.1.14) (Polyol dehydrogenase) (Ribitol dehydrogenase) (RDH) (EC 1.1.1.56) (Xylitol dehydrogenase) (XDH) (EC 1.1.1.9)
P04406	G3P_HUMAN	Glyceraldehyde-3-phosphate DH	1415	36201	5	16 BS3	DH enzyme	cytoplasm		medium	Tissue enriched (skeletal muscle)	GAPDH GAPD CDABP0047 OK/SW-cl.12	Glyceraldehyde-3-phosphate dehydrogenase (GAPDH) (EC 1.2.1.12) (Peptidyl-cysteine S-nitrosylase GAPDH) (EC 2.6.99.-)
O43175	SERA_HUMAN	D-3-phosphoglycerate DH	79	57356	4	26 BS3	DH enzyme	cytoplasm		high	Low tissue specificity	PHGDH PGDH3	D-3-phosphoglycerate dehydrogenase (3-PGDH) (EC 1.1.1.95) (2-oxoglutarate reductase) (EC 1.1.1.399) (Malate dehydrogenase) (EC 1.1.1.37)
Q96BJ3	AIDA_HUMAN	Axin interactor, dorsalization-associated prot	16	35172	1	16 BS3	binding	cytoplasm		low	Low tissue specificity	AIDA C1orf80	Axin interactor, dorsalization-associated protein (Axin interaction partner and dorsalization antagonist)
P20073	ANXA7_HUMAN	Annexin A7	24	52991	1	26 BS3	binding	nucleus		medium	Low tissue specificity	ANXA7 ANX7 SNX OK/SW-cl.95	Annexin A7 (Annexin VII) (Annexin-7) (Synexin)
P06727	APOA4_HUMAN	Apolipoprot A-IV	155	45371	9	21 BS3	binding	secreted		medium	Tissue enriched (intestine)	APOA4	Apolipoprotein A-IV (Apo-AIV) (ApoA-IV) (Apolipoprotein A4)
P02649	APOE_HUMAN	Apolipoprot E	153	36246	1	16 BS3	binding	secreted		low	Tissue enhanced (adrenal gland, liver)	APOE	Apolipoprotein E (Apo-E)
Q9UQB8	BAIP2_HUMAN	BAI-associated prot 2	192	61115	10	30 BS3	binding	membrane	na	high	Low tissue specificity	BAIAP2	Brain-specific angiogenesis inhibitor 1-associated protein 2 (BAI-associated protein 2) (BAI1-associated protein 2) (Protein BAP2) (Fas ligand-associated factor 3) (FLAF3) (Insulin receptor substrate p53/p58) (IRS-58) (IRSp53/58) (Insulin receptor substrate protein of 53 kDa) (IRSp53) (Insulin receptor substrate p53)
P80723	BASP1_HUMAN	Brain acid soluble prot 1	211	22680	5	24/28 BS3	binding	membrane	lipid-anchor	nd	Tissue enhanced (brain, epididymis)	BASP1 NAP22	Brain acid soluble protein 1 (22 kDa neuronal tissue-enriched acidic protein) (Neuronal axonal membrane protein NAP-22)
Q9NRL2	BAZ1A_HUMAN	ATP-dependent chromatin-remodeling prot	13	180246	1	26 BS3	binding	nucleus		low	Low tissue specificity	BAZ1A ACF1 WCRF180 HSPC317	Bromodomain adjacent to zinc finger domain protein 1A (ATP-dependent chromatin-remodeling protein) (ATP-utilizing chromatin assembly and remodeling factor 1) (hACF1) (CHRAC subunit ACF1) (Williams syndrome transcription factor-related chromatin-remodeling factor 180) (WCRF180) (hWALp1)
Q8TDL5	BPIB1_HUMAN	BPI fold-containing family B member 1	42	52580	5	26 BS3	binding	secreted		na	Tissue enhanced (cervix, uterine, lung, lymphoid tissue, stomach)	BPIFB1 C20orf114 LPLUNC1 UNQ706/PRO1357	BPI fold-containing family B member 1 (Long palate, lung and nasal epithelium carcinoma-associated protein 1) (von Ebner minor salivary gland protein) (VEMSGP)
P55286	CADH8_HUMAN	Cadherin-8	293	88541	1	16 BS3	binding	membrane	single-pass	na	Group enriched (brain, seminal vesicle)	CDH8	Cadherin-8
P08571	CD14_HUMAN	Monocyte differentiation antigen CD14	20	40678	3	26 BS3	binding	membrane	lipid-anchor	na	Group enriched (blood, liver)	CD14	Monocyte differentiation antigen CD14 (Myeloid cell-specific leucine-rich glycoprotein) (CD antigen CD14) [Cleaved into: Monocyte differentiation antigen CD14, urinary form; Monocyte differentiation antigen CD14, membrane-bound form]
P10909	CLUS_HUMAN	Clusterin	293	53031	1	16 BS3	binding	secreted		na	Tissue enhanced (epididymis, liver)	CLU APOJ CLI KUB1 AAG4	Clusterin (Aging-associated gene 4 protein) (Apolipoprotein J) (Apo-J) (Complement cytolysis inhibitor) (CLI) (Complement-associated protein SP-40,40) (Ku70-binding protein 1) (NA1/NA2) (Sulfated glycoprotein 2) (SGP-2) (Testosterone-repressed prostate message 2) (TRPM-2) [Cleaved into: Clusterin beta chain (ApoJalpha) (Complement cytolysis inhibitor a chain); Clusterin alpha chain (ApoJbeta) (Co…
Q14117	DPYS_HUMAN	Dihydropyrimidinase	56	57107	1	28 BS3	binding	cytoplasm		high	Group enriched (kidney, liver)	DPYS	Dihydropyrimidinase (DHP) (DHPase) (EC 3.5.2.2) (Dihydropyrimidine amidohydrolase) (Hydantoinase)
Q8TF65	GIPC2_HUMAN	PDZ domain-containing prot GIPC2	293	34504	1	16 BS3	binding	cytoplasm		high	Tissue enhanced (intestine)	GIPC2	PDZ domain-containing protein GIPC2
Q96JB3	HIC2_HUMAN	Hypermethylated in cancer 2 prot (Hic2)	35	67140	1	15 BS2	binding	nucleus		low	Low tissue specificity	HIC2 HRG22 KIAA1020 ZBTB30	Hypermethylated in cancer 2 protein (Hic-2) (HIC1-related gene on chromosome 22 protein) (Hic-3) (Zinc finger and BTB domain-containing protein 30)
P14618	KPYM_HUMAN	Pyruvate kinase PKM	230	58470	11	28/30 BS3	binding	cytoplasm		medium	Tissue enriched (skeletal muscle)	PKM OIP3 PK2 PK3 PKM2	Pyruvate kinase PKM (EC 2.7.1.40) (Cytosolic thyroid hormone-binding protein) (CTHBP) (Opa-interacting protein 3) (OIP-3) (Pyruvate kinase 2/3) (Pyruvate kinase muscle isozyme) (Thyroid hormone-binding protein 1) (THBP1) (Tumor M2-PK) (p58)
P30613	KPYR_HUMAN	Pyruvate kinase PKLR	27	62191	2	28 BS3	binding	cytoplasm		high	Tissue enhanced (intestine, kidney, liver)	PKLR PK1 PKL	Pyruvate kinase PKLR (EC 2.7.1.40) (Pyruvate kinase 1) (Pyruvate kinase isozymes L/R) (R-type/L-type pyruvate kinase) (Red cell/liver pyruvate kinase)
Q96JY0	MAEL_HUMAN	Prot maelstrom homolog	19	49872	1	23 BS3	binding	cytoplasm		na	Tissue enriched (testis)	MAEL	Protein maelstrom homolog
Q86W25	NAL13_HUMAN	Ntd-binding oligomerization domain prot 14	14	121144	1	28 BS3	binding	NA		na	Tissue enriched (breast)	NLRP13 NALP13 NOD14	NACHT, LRR and PYD domains-containing protein 13 (Nucleotide-binding oligomerization domain protein 14)
Q14596	NBR1_HUMAN	Next to BRCA1 gene 1 prot	33	108486	1	26 BS3	binding	cytoplasm		medium	Low tissue specificity	NBR1 1A13B KIAA0049 M17S2 MIG19	Next to BRCA1 gene 1 protein (Cell migration-inducing gene 19 protein) (Membrane component chromosome 17 surface marker 2) (Neighbor of BRCA1 gene 1 protein) (Protein 1A1-3B)
O94818	NOL4_HUMAN	Nucleolar prot 4	153	71712	1	16 BS3	binding	nucleus		na	Group enriched (brain, testis)	NOL4 NOLP HRIHFB2255	Nucleolar protein 4 (Nucleolar-localized protein)
Q6V1P9	PCD23_HUMAN	Protocadherin-23	14	323744	1	24 BS3	binding	membrane	single-pass	na	NA	DCHS2 CDH27 CDHJ PCDH23 PCDHJ	Protocadherin-23 (Cadherin-27) (Cadherin-like protein CDHJ) (Cadherin-like protein VR8) (Protein dachsous homolog 2) (Protocadherin PCDHJ)
Q12913	PTPRJ_HUMAN	Receptor-type Tyr-prot phosphatase η	46	147048	3	26 BS3	binding	membrane	single-pass	low	Low tissue specificity	PTPRJ DEP1	Receptor-type tyrosine-protein phosphatase eta (Protein-tyrosine phosphatase eta) (R-PTP-eta) (EC 3.1.3.48) (Density-enhanced phosphatase 1) (DEP-1) (HPTP eta) (Protein-tyrosine phosphatase receptor type J) (R-PTP-J) (CD antigen CD148)
P35241	RADI_HUMAN	Radixin	37	68635	2	28 BS3	binding	membrane	peripheral	high	Tissue enhanced (adrenal gland)	RDX	Radixin
Q9UPX8	SHAN2_HUMAN	Cortactin-binding prot 1	26	159237	1	24 BS3	binding	membrane	na	low	Tissue enhanced (brain)	SHANK2 CORTBP1 KIAA1022 PROSAP1	SH3 and multiple ankyrin repeat domains protein 2 (Shank2) (Cortactin-binding protein 1) (CortBP1) (Proline-rich synapse-associated protein 1)
O95343	SIX3_HUMAN	Homeobox prot SIX3	17	35750	1	28 BS3	binding	nucleus		na	Group enriched (brain, parathyroid gland, pituitary gland, retina)	SIX3	Homeobox protein SIX3 (Sine oculis homeobox homolog 3)
O60284	ST18_HUMAN	Suppression of tumorigenicity 18 prot	16	116850	1	25 BS3	binding	nucleus	peripheral	high	Tissue enriched (brain)	ST18 KIAA0535 ZNF387	Suppression of tumorigenicity 18 protein (Zinc finger protein 387)
Q9Y6E0	STK24_HUMAN	Ser/Thr-prot kinase 24	19	49562	1	26 BS3	binding	cytoplasm		medium	Low tissue specificity	STK24 MST3 STK3	Serine/threonine-protein kinase 24 (EC 2.7.11.1) (Mammalian STE20-like protein kinase 3) (MST-3) (STE20-like kinase MST3) [Cleaved into: Serine/threonine-protein kinase 24 36 kDa subunit (Mammalian STE20-like protein kinase 3 N-terminal) (MST3/N); Serine/threonine-protein kinase 24 12 kDa subunit (Mammalian STE20-like protein kinase 3 C-terminal) (MST3/C)]
Q9BXI6	TB10A_HUMAN	TBC1 domain family member 10A	15	57595	1	30 BS3	binding	cytoplasm		high	Low tissue specificity	TBC1D10A EPI64 TBC1D10	TBC1 domain family member 10A (EBP50-PDX interactor of 64 kDa) (EPI64 protein) (Rab27A-GAP-alpha)
Q7Z2Z1	TICRR_HUMAN	Treslin	22	212721	1	28 BS3	binding	nucleus		na	Tissue enhanced (esophagus, lymphoid tissue, tongue)	TICRR C15orf42	Treslin (TopBP1-interacting checkpoint and replication regulator) (TopBP1-interacting, replication-stimulating protein)
O75674	TM1L1_HUMAN	TOM1-like prot 1	17	53127	1	26 BS3	binding	membrane	peripheral	medium	Low tissue specificity	TOM1L1 SRCASM	TOM1-like protein 1 (Src-activating and signaling molecule protein) (Target of Myb-like protein 1)
O60784	TOM1_HUMAN	Target of Myb prot 1	13	54070	1	26 BS3	binding	membrane	na	medium	Tissue enhanced (skeletal muscle)	TOM1	Target of Myb protein 1
P59923	ZN445_HUMAN	Zinc finger prot 445	21	121282	1	28 BS3	binding	nucleus		na	Low tissue specificity	ZNF445 ZFP445 ZKSCAN15 ZNF168	Zinc finger protein 445 (ZFP445) (Zinc finger protein 168) (Zinc finger protein with KRAB and SCAN domains 15)
