# Supplementary material for: Urinary Extracellular Vesicles and Salt-Losing Tubulopathies: A Proteomic Approach
Source: Proteomes. 2020 May 9;8(2):9. doi: 10.3390/proteomes8020009 (PMC7355747; doi:10.3390/proteomes8020009)
Supplement: Supplementary file 1 [file proteomes-08-00009-s001.zip › Supplementary/Table_S2_16BAC_BS2_spots.xlsx]

## Sheet: Spot 9
Family	Member	Database	Accession	Score	Mass	Num. of matches	Num. of significant matches	Num. of sequences	Num. of significant sequences	emPAI	Description
1	1	SwissProt	IGKC_HUMAN	358	11773	20	12	4	4	2.60	Ig kappa chain C region OS=Homo sapiens GN=IGKC PE=1 SV=1
2	1	SwissProt	TPIS_HUMAN	225	31057	17	9	9	6	0.84	Triosephosphate isomerase OS=Homo sapiens GN=TPI1 PE=1 SV=3
3	1	SwissProt	K2C1_HUMAN	173	66170	27	6	13	4	0.21	Keratin, type II cytoskeletal 1 OS=Homo sapiens GN=KRT1 PE=1 SV=6
4	1	SwissProt	MUC1_HUMAN	153	122200	14	7	5	2	0.05	Mucin-1 OS=Homo sapiens GN=MUC1 PE=1 SV=3
5	1	SwissProt	K1C16_HUMAN	152	51578	18	7	10	4	0.28	Keratin, type I cytoskeletal 16 OS=Homo sapiens GN=KRT16 PE=1 SV=4
6	1	SwissProt	K1C9_HUMAN	131	62255	13	6	6	3	0.17	Keratin, type I cytoskeletal 9 OS=Homo sapiens GN=KRT9 PE=1 SV=3
7	1	SwissProt	K1C10_HUMAN	114	59020	17	4	10	3	0.18	Keratin, type I cytoskeletal 10 OS=Homo sapiens GN=KRT10 PE=1 SV=6
8	1	SwissProt	BDH2_HUMAN	86	27049	14	5	8	3	0.42	3-hydroxybutyrate dehydrogenase type 2 OS=Homo sapiens GN=BDH2 PE=1 SV=2
3	2	SwissProt	K22E_HUMAN	83	65678	16	3	9	2	0.10	Keratin, type II cytoskeletal 2 epidermal OS=Homo sapiens GN=KRT2 PE=1 SV=2
5	2	SwissProt	K1C14_HUMAN	56	51872	13	3	8	2	0.13	Keratin, type I cytoskeletal 14 OS=Homo sapiens GN=KRT14 PE=1 SV=4
9	1	SwissProt	KV201_HUMAN	52	12782	2	2	1	1	0.27	Ig kappa chain V-II region Cum OS=Homo sapiens PE=1 SV=1
10	1	SwissProt	SAMP_HUMAN	41	25485	5	2	3	1	0.13	Serum amyloid P-component OS=Homo sapiens GN=APCS PE=1 SV=2
11	1	SwissProt	S12A3_HUMAN	40	114207	10	3	6	2	0.06	Solute carrier family 12 member 3 OS=Homo sapiens GN=SLC12A3 PE=1 SV=3
12	1	SwissProt	IGLL5_HUMAN	35	23391	4	1	2	1	0.14	Immunoglobulin lambda-like polypeptide 5 OS=Homo sapiens GN=IGLL5 PE=2 SV=2
13	1	SwissProt	PSA6_HUMAN	32	27838	9	1	4	1	0.12	Proteasome subunit alpha type-6 OS=Homo sapiens GN=PSMA6 PE=1 SV=1
14	1	SwissProt	ACTB_HUMAN	29	42052	5	1	3	1	0.08	Actin, cytoplasmic 1 OS=Homo sapiens GN=ACTB PE=1 SV=1
15	1	SwissProt	ALBU_HUMAN	26	71317	5	2	3	1	0.05	Serum albumin OS=Homo sapiens GN=ALB PE=1 SV=2
16	1	SwissProt	UBB_HUMAN	24	25803	1	1	1	1	0.13	Polyubiquitin-B OS=Homo sapiens GN=UBB PE=1 SV=1
17	1	SwissProt	CAH2_HUMAN	20	29285	12	2	3	2	0.24	Carbonic anhydrase 2 OS=Homo sapiens GN=CA2 PE=1 SV=2
18	1	SwissProt	ELNE_HUMAN	19	29127	8	2	4	2	0.24	Neutrophil elastase OS=Homo sapiens GN=ELANE PE=1 SV=1
19	1	SwissProt	K2C6A_HUMAN	18	60293	20	1	10	1	0.05	Keratin, type II cytoskeletal 6A OS=Homo sapiens GN=KRT6A PE=1 SV=3
20	1	SwissProt	TS101_HUMAN	18	44088	2	1	1	1	0.07	Tumor susceptibility gene 101 protein OS=Homo sapiens GN=TSG101 PE=1 SV=2
21	1	SwissProt	MAL2_HUMAN	16	19341	1	1	1	1	0.17	Protein MAL2 OS=Homo sapiens GN=MAL2 PE=1 SV=1
22	1	SwissProt	GGT1_HUMAN	14	61714	7	1	3	1	0.05	Gamma-glutamyltranspeptidase 1 OS=Homo sapiens GN=GGT1 PE=1 SV=2
23	1	SwissProt	LV001_HUMAN	14	12600	8	1	2	1	0.27	Ig lambda chain V region 4A OS=Homo sapiens PE=4 SV=1

## Sheet: Spot 10
Family	Member	Database	Accession	Score	Mass	Num. of matches	Num. of significant matches	Num. of sequences	Num. of significant sequences	emPAI	Description
1	1	SwissProt	MUC1_HUMAN	363	122200	4	4	2	2	0.05	Mucin-1 OS=Homo sapiens GN=MUC1 PE=1 SV=3
2	1	SwissProt	MITD1_HUMAN	250	29638	7	6	3	3	0.38	MIT domain-containing protein 1 OS=Homo sapiens GN=MITD1 PE=1 SV=1
3	1	SwissProt	NALCN_HUMAN	90	202196	2	1	2	1	0.02	Sodium leak channel non-selective protein OS=Homo sapiens GN=NALCN PE=1 SV=1
4	1	SwissProt	K1C9_HUMAN	57	62255	2	2	1	1	0.05	Keratin, type I cytoskeletal 9 OS=Homo sapiens GN=KRT9 PE=1 SV=3
5	1	SwissProt	6PGL_HUMAN	55	27815	2	1	1	1	0.12	6-phosphogluconolactonase OS=Homo sapiens GN=PGLS PE=1 SV=2
6	1	SwissProt	PSA6_HUMAN	45	27838	1	1	1	1	0.12	Proteasome subunit alpha type-6 OS=Homo sapiens GN=PSMA6 PE=1 SV=1
7	1	SwissProt	SLIK3_HUMAN	28	110062	1	1	1	1	0.03	SLIT and NTRK-like protein 3 OS=Homo sapiens GN=SLITRK3 PE=2 SV=2
8	1	SwissProt	PCDGH_HUMAN	26	100555	1	1	1	1	0.03	Protocadherin gamma-B5 OS=Homo sapiens GN=PCDHGB5 PE=2 SV=1
9	1	SwissProt	APOD_HUMAN	14	21547	2	1	1	1	0.16	Apolipoprotein D OS=Homo sapiens GN=APOD PE=1 SV=1
10	1	SwissProt	CD021_HUMAN	13	238905	19	1	2	1	0.01	Uncharacterized protein C4orf21 OS=Homo sapiens GN=C4orf21 PE=2 SV=3

## Sheet: Spot 13
Family	Member	Database	Accession	Score	Mass	Num. of matches	Num. of significant matches	Num. of sequences	Num. of significant sequences	emPAI	Description
1	1	SwissProt	EF1A1_HUMAN	39	50451	3	1	1	1	0.07	Elongation factor 1-alpha 1 OS=Homo sapiens GN=EEF1A1 PE=1 SV=1
2	1	SwissProt	CAH2_HUMAN	19	29285	1	1	1	1	0.11	Carbonic anhydrase 2 OS=Homo sapiens GN=CA2 PE=1 SV=2
3	1	SwissProt	F179B_HUMAN	18	190611	6	1	4	1	0.02	Protein FAM179B OS=Homo sapiens GN=FAM179B PE=1 SV=4
4	1	SwissProt	ZN736_HUMAN	16	51774	2	1	2	1	0.06	Zinc finger protein 736 OS=Homo sapiens GN=ZNF736 PE=2 SV=2
5	1	SwissProt	ZN595_HUMAN	15	76751	2	1	2	1	0.04	Zinc finger protein 595 OS=Homo sapiens GN=ZNF595 PE=2 SV=1

## Sheet: Spot 14
Family	Member	Database	Accession	Score	Mass	Num. of matches	Num. of significant matches	Num. of sequences	Num. of significant sequences	emPAI	Description
1	1	SwissProt	MA7D2_HUMAN	20	82371	1	1	1	1	0.04	MAP7 domain-containing protein 2 OS=Homo sapiens GN=MAP7D2 PE=1 SV=2
2	1	SwissProt	PLCB3_HUMAN	20	139511	1	1	1	1	0.02	1-phosphatidylinositol 4,5-bisphosphate phosphodiesterase beta-3 OS=Homo sapiens GN=PLCB3 PE=1 SV=2
3	1	SwissProt	MUC16_HUMAN	17	2359682	1	1	1	1	0.00	Mucin-16 OS=Homo sapiens GN=MUC16 PE=1 SV=2

## Sheet: Spot 15
Family	Member	Database	Accession	Score	Mass	Num. of matches	Num. of significant matches	Num. of sequences	Num. of significant sequences	emPAI	Description
1	1	SwissProt	MROH8_HUMAN	177	55580	1	1	1	1	0.06	Protein MROH8 OS=Homo sapiens GN=MROH8 PE=2 SV=2
2	1	SwissProt	S26A5_HUMAN	105	81725	1	1	1	1	0.04	Prestin OS=Homo sapiens GN=SLC26A5 PE=2 SV=1
3	1	SwissProt	OXLA_HUMAN	45	63070	5	2	2	1	0.05	L-amino-acid oxidase OS=Homo sapiens GN=IL4I1 PE=1 SV=1
4	1	SwissProt	RS14_HUMAN	40	16434	1	1	1	1	0.21	40S ribosomal protein S14 OS=Homo sapiens GN=RPS14 PE=1 SV=3
5	1	SwissProt	ACSL3_HUMAN	35	81338	2	1	2	1	0.04	Long-chain-fatty-acid--CoA ligase 3 OS=Homo sapiens GN=ACSL3 PE=1 SV=3
6	1	SwissProt	HIC2_HUMAN	35	67140	1	1	1	1	0.05	Hypermethylated in cancer 2 protein OS=Homo sapiens GN=HIC2 PE=1 SV=2
7	1	SwissProt	PLPL6_HUMAN	31	151383	1	1	1	1	0.02	Neuropathy target esterase OS=Homo sapiens GN=PNPLA6 PE=1 SV=2
8	1	SwissProt	MAGI1_HUMAN	25	165450	1	1	1	1	0.02	Membrane-associated guanylate kinase, WW and PDZ domain-containing protein 1 OS=Homo sapiens GN=MAGI1 PE=1 SV=3
9	1	SwissProt	CP011_HUMAN	23	60001	4	2	1	1	0.05	Uncharacterized protein C16orf11 OS=Homo sapiens GN=C16orf11 PE=2 SV=1
10	1	SwissProt	S2610_HUMAN	23	60648	2	1	1	1	0.05	Solute carrier family 26 member 10 OS=Homo sapiens GN=SLC26A10 PE=2 SV=1
11	1	SwissProt	NEO1_HUMAN	21	160658	3	1	2	1	0.02	Neogenin OS=Homo sapiens GN=NEO1 PE=1 SV=2
12	1	SwissProt	DGUOK_HUMAN	19	32150	4	1	1	1	0.1	Deoxyguanosine kinase, mitochondrial OS=Homo sapiens GN=DGUOK PE=1 SV=2
13	1	SwissProt	FCGBP_HUMAN	19	596443	7	1	5	1	0.01	IgGFc-binding protein OS=Homo sapiens GN=FCGBP PE=1 SV=3
14	1	SwissProt	NASP_HUMAN	17	85471	4	1	3	1	0.04	Nuclear autoantigenic sperm protein OS=Homo sapiens GN=NASP PE=1 SV=2
15	1	SwissProt	LRC47_HUMAN	16	64004	1	1	1	1	0.05	Leucine-rich repeat-containing protein 47 OS=Homo sapiens GN=LRRC47 PE=1 SV=1

## Sheet: Spot 35
Family	Member	Database	Accession	Score	Mass	Num. of matches	Num. of significant matches	Num. of sequences	Num. of significant sequences	emPAI	Description
1	1	SwissProt	ANX11_HUMAN	185	54697	19	6	10	4	0.26	Annexin A11 OS=Homo sapiens GN=ANXA11 PE=1 SV=1
2	1	SwissProt	UROM_HUMAN	45	72451	2	2	1	1	0.05	Uromodulin OS=Homo sapiens GN=UMOD PE=1 SV=1
2	1	SwissProt	KNG1_HUMAN	28	72996	26	2	15	2	0.09	Kininogen-1 OS=Homo sapiens GN=KNG1 PE=1 SV=2
3	1	SwissProt	K22E_HUMAN	23	65678	15	2	10	1	0.05	Keratin, type II cytoskeletal 2 epidermal OS=Homo sapiens GN=KRT2 PE=1 SV=2
3	1	SwissProt	K2C1B_HUMAN	22	62149	1	1	1	1	0.05	Keratin, type II cytoskeletal 1b OS=Homo sapiens GN=KRT77 PE=2 SV=3
4	1	SwissProt	PK2L2_HUMAN	18	74256	1	1	1	1	0.04	Polycystic kidney disease 2-like 2 protein OS=Homo sapiens GN=PKD2L2 PE=2 SV=2
5	1	SwissProt	VPS4B_HUMAN	20	49443	41	3	18	2	0.14	Vacuolar protein sorting-associated protein 4B OS=Homo sapiens GN=VPS4B PE=1 SV=2
6	1	SwissProt	FRK_HUMAN	17	58673	28	2	14	2	0.12	Tyrosine-protein kinase FRK OS=Homo sapiens GN=FRK PE=1 SV=1
7	1	SwissProt	AT1B1_HUMAN	17	35438	6	1	4	1	0.09	Sodium/potassium-transporting ATPase subunit beta-1 OS=Homo sapiens GN=ATP1B1 PE=1 SV=1
8	1	SwissProt	IGHA1_HUMAN	15	38486	6	1	3	1	0.09	Ig alpha-1 chain C region OS=Homo sapiens GN=IGHA1 PE=1 SV=2
9	1	SwissProt	FCGBP_HUMAN	15	596443	7	1	5	1	0.01	IgGFc-binding protein OS=Homo sapiens GN=FCGBP PE=1 SV=3
10	1	SwissProt	ES8L2_HUMAN	14	81197	11	1	6	1	0.04	Epidermal growth factor receptor kinase substrate 8-like protein 2 OS=Homo sapiens GN=EPS8L2 PE=1 SV=2

## Sheet: Spot 36
Family	Member	Database	Accession	Score	Mass	Num. of matches	Num. of significant matches	Num. of sequences	Num. of significant sequences	emPAI	Description
1	1	SwissProt	ANX11_HUMAN	645	54697	125	50	25	19	3.31	Annexin A11 OS=Homo sapiens GN=ANXA11 PE=1 SV=1
1	1	SwissProt	K2C1_HUMAN	315	66170	9	6	6	5	0.27	Keratin, type II cytoskeletal 1 OS=Homo sapiens GN=KRT1 PE=1 SV=6
3	1	SwissProt	K1C9_HUMAN	230	62255	36	16	16	10	0.67	Keratin, type I cytoskeletal 9 OS=Homo sapiens GN=KRT9 PE=1 SV=3
4	1	SwissProt	IGHA1_HUMAN	223	38486	21	14	8	7	0.93	Ig alpha-1 chain C region OS=Homo sapiens GN=IGHA1 PE=1 SV=2
4	2	SwissProt	IGHA2_HUMAN	190	37301	19	12	7	6	0.81	Ig alpha-2 chain C region OS=Homo sapiens GN=IGHA2 PE=1 SV=3
5	1	SwissProt	DPEP1_HUMAN	153	46101	21	13	10	7	0.62	Dipeptidase 1 OS=Homo sapiens GN=DPEP1 PE=1 SV=3
7	1	SwissProt	UROM_HUMAN	121	72451	12	4	8	3	0.14	Uromodulin OS=Homo sapiens GN=UMOD PE=1 SV=1
8	1	SwissProt	FIBB_HUMAN	115	56577	23	7	11	4	0.25	Fibrinogen beta chain OS=Homo sapiens GN=FGB PE=1 SV=2
9	1	SwissProt	K1C10_HUMAN	96	59020	26	6	12	5	0.31	Keratin, type I cytoskeletal 10 OS=Homo sapiens GN=KRT10 PE=1 SV=6
10	1	SwissProt	FRK_HUMAN	83	58673	25	8	14	7	0.46	Tyrosine-protein kinase FRK OS=Homo sapiens GN=FRK PE=1 SV=1
9	2	SwissProt	K1C14_HUMAN	77	51872	23	5	12	3	0.2	Keratin, type I cytoskeletal 14 OS=Homo sapiens GN=KRT14 PE=1 SV=4
12	1	SwissProt	CPNE3_HUMAN	74	60947	25	7	14	6	0.37	Copine-3 OS=Homo sapiens GN=CPNE3 PE=1 SV=1
2	2	SwissProt	K22E_HUMAN	70	65678	23	5	12	4	0.22	Keratin, type II cytoskeletal 2 epidermal OS=Homo sapiens GN=KRT2 PE=1 SV=2
13	1	SwissProt	VATB2_HUMAN	64	56807	6	5	3	3	0.18	V-type proton ATPase subunit B, brain isoform OS=Homo sapiens GN=ATP6V1B2 PE=1 SV=3
2	3	SwissProt	K2C6B_HUMAN	60	60315	24	5	12	5	0.3	Keratin, type II cytoskeletal 6B OS=Homo sapiens GN=KRT6B PE=1 SV=5
14	1	SwissProt	MA1A1_HUMAN	60	73150	18	5	10	4	0.19	Mannosyl-oligosaccharide 1,2-alpha-mannosidase IA OS=Homo sapiens GN=MAN1A1 PE=1 SV=3
10	2	SwissProt	SRC_HUMAN	57	60310	15	5	8	4	0.24	Proto-oncogene tyrosine-protein kinase Src OS=Homo sapiens GN=SRC PE=1 SV=3
15	1	SwissProt	AT1B1_HUMAN	55	35438	12	2	6	1	0.09	Sodium/potassium-transporting ATPase subunit beta-1 OS=Homo sapiens GN=ATP1B1 PE=1 SV=1
16	1	SwissProt	LYN_HUMAN	54	58993	24	5	13	2	0.11	Tyrosine-protein kinase Lyn OS=Homo sapiens GN=LYN PE=1 SV=3
17	1	SwissProt	VPS4B_HUMAN	52	49443	18	6	9	5	0.38	Vacuolar protein sorting-associated protein 4B OS=Homo sapiens GN=VPS4B PE=1 SV=2
2	4	SwissProt	K2C6A_HUMAN	50	60293	22	5	12	5	0.3	Keratin, type II cytoskeletal 6A OS=Homo sapiens GN=KRT6A PE=1 SV=3
3	1	SwissProt	HV302_HUMAN	47	12363	2	1	1	1	0.28	Ig heavy chain V-III region WEA OS=Homo sapiens PE=1 SV=1
18	1	SwissProt	MDR1_HUMAN	47	141788	17	3	11	2	0.05	Multidrug resistance protein 1 OS=Homo sapiens GN=ABCB1 PE=1 SV=3
17	2	SwissProt	VPS4A_HUMAN	39	49152	16	4	10	3	0.21	Vacuolar protein sorting-associated protein 4A OS=Homo sapiens GN=VPS4A PE=1 SV=1
19	1	SwissProt	UBB_HUMAN	37	25803	11	2	7	2	0.28	Polyubiquitin-B OS=Homo sapiens GN=UBB PE=1 SV=1
20	1	SwissProt	TTYH3_HUMAN	37	58477	7	2	4	1	0.06	Protein tweety homolog 3 OS=Homo sapiens GN=TTYH3 PE=1 SV=3
6	1	SwissProt	CHD3_HUMAN	34	227989	2	1	1	1	0.01	Chromodomain-helicase-DNA-binding protein 3 OS=Homo sapiens GN=CHD3 PE=1 SV=3
21	1	SwissProt	CAP1_HUMAN	34	52325	22	2	13	2	0.13	Adenylyl cyclase-associated protein 1 OS=Homo sapiens GN=CAP1 PE=1 SV=5
22	1	SwissProt	KNG1_HUMAN	33	72996	21	4	11	4	0.19	Kininogen-1 OS=Homo sapiens GN=KNG1 PE=1 SV=2
2	5	SwissProt	K2C5_HUMAN	32	62568	19	2	11	2	0.11	Keratin, type II cytoskeletal 5 OS=Homo sapiens GN=KRT5 PE=1 SV=3
23	1	SwissProt	ONEC3_HUMAN	32	50234	10	3	3	1	0.06	One cut domain family member 3 OS=Homo sapiens GN=ONECUT3 PE=2 SV=2
24	1	SwissProt	AQP2_HUMAN	27	29047	6	2	3	2	0.24	Aquaporin-2 OS=Homo sapiens GN=AQP2 PE=1 SV=1
25	1	SwissProt	ANT3_HUMAN	25	53025	11	1	6	1	0.06	Antithrombin-III OS=Homo sapiens GN=SERPINC1 PE=1 SV=1
26	1	SwissProt	EGF_HUMAN	25	137613	10	1	7	1	0.02	Pro-epidermal growth factor OS=Homo sapiens GN=EGF PE=1 SV=2
27	1	SwissProt	RAI3_HUMAN	25	40624	5	1	2	1	0.08	Retinoic acid-induced protein 3 OS=Homo sapiens GN=GPRC5A PE=1 SV=2
28	1	SwissProt	KGP2_HUMAN	25	88061	11	1	4	1	0.04	cGMP-dependent protein kinase 2 OS=Homo sapiens GN=PRKG2 PE=1 SV=1
29	1	SwissProt	PSA_HUMAN	25	103895	7	1	2	1	0.03	Puromycin-sensitive aminopeptidase OS=Homo sapiens GN=NPEPPS PE=1 SV=2
30	1	SwissProt	HV303_HUMAN	25	12745	3	1	2	1	0.27	Ig heavy chain V-III region VH26 OS=Homo sapiens PE=1 SV=1
31	1	SwissProt	PRS4_HUMAN	24	49325	6	1	3	1	0.07	26S protease regulatory subunit 4 OS=Homo sapiens GN=PSMC1 PE=1 SV=1
32	1	SwissProt	VAS1_HUMAN	24	52164	1	1	1	1	0.06	V-type proton ATPase subunit S1 OS=Homo sapiens GN=ATP6AP1 PE=1 SV=2
33	1	SwissProt	CS082_HUMAN	24	11765	2	1	1	1	0.3	Uncharacterized protein C19orf82 OS=Homo sapiens GN=C19orf82 PE=4 SV=1
34	1	SwissProt	UGPA_HUMAN	23	57076	15	1	8	1	0.06	UTP--glucose-1-phosphate uridylyltransferase OS=Homo sapiens GN=UGP2 PE=1 SV=5
35	1	SwissProt	FCGBP_HUMAN	22	596443	8	1	5	1	0.01	IgGFc-binding protein OS=Homo sapiens GN=FCGBP PE=1 SV=3
11	1	SwissProt	DYH14_HUMAN	21	403916	2	2	1	1	0.01	Dynein heavy chain 14, axonemal OS=Homo sapiens GN=DNAH14 PE=2 SV=3
36	1	SwissProt	RHCG_HUMAN	20	53600	3	1	1	1	0.06	Ammonium transporter Rh type C OS=Homo sapiens GN=RHCG PE=1 SV=1
37	1	SwissProt	CBPM_HUMAN	20	50938	8	1	4	1	0.06	Carboxypeptidase M OS=Homo sapiens GN=CPM PE=1 SV=2
38	1	SwissProt	TNF12_HUMAN	20	27427	12	1	1	1	0.12	Tumor necrosis factor ligand superfamily member 12 OS=Homo sapiens GN=TNFSF12 PE=1 SV=1
39	1	SwissProt	LOXE3_HUMAN	18	81860	3	1	1	1	0.04	Hydroperoxide isomerase ALOXE3 OS=Homo sapiens GN=ALOXE3 PE=1 SV=1
40	1	SwissProt	HV307_HUMAN	17	13773	5	1	3	1	0.25	Ig heavy chain V-III region CAM OS=Homo sapiens PE=1 SV=1
41	1	SwissProt	ES8L2_HUMAN	16	81197	6	1	3	1	0.04	Epidermal growth factor receptor kinase substrate 8-like protein 2 OS=Homo sapiens GN=EPS8L2 PE=1 SV=2
42	1	SwissProt	IST1_HUMAN	15	39897	10	1	5	1	0.08	IST1 homolog OS=Homo sapiens GN=IST1 PE=1 SV=1
43	1	SwissProt	PERM_HUMAN	15	84784	7	1	5	1	0.04	Myeloperoxidase OS=Homo sapiens GN=MPO PE=1 SV=1
44	1	SwissProt	K1407_HUMAN	14	111012	7	1	4	1	0.03	Coiled-coil domain-containing protein KIAA1407 OS=Homo sapiens GN=KIAA1407 PE=2 SV=1
