# Supplementary material for: Urinary Extracellular Vesicles and Salt-Losing Tubulopathies: A Proteomic Approach
Source: Proteomes. 2020 May 9;8(2):9. doi: 10.3390/proteomes8020009 (PMC7355747; doi:10.3390/proteomes8020009)
Supplement: Supplementary file 1 [file proteomes-08-00009-s001.zip › Supplementary/Table_S3_16BAC_BS3_spots.xlsx]

## Sheet: Spot 16
Family	Member	Database	Accession	Score	Mass	Num. of matches	Num. of significant matches	Num. of sequences	Num. of significant sequences	emPAI	Description
1	1	SwissProt	G3P_HUMAN	482	36201	24	17	9	9	1.2	Glyceraldehyde-3-phosphate dehydrogenase OS=Homo sapiens GN=GAPDH PE=1 SV=3
2	1	SwissProt	GIPC2_HUMAN	124	34504	11	6	6	4	0.44	PDZ domain-containing protein GIPC2 OS=Homo sapiens GN=GIPC2 PE=1 SV=1
3	1	SwissProt	CLUS_HUMAN	110	53031	9	4	5	2	0.13	Clusterin OS=Homo sapiens GN=CLU PE=1 SV=1
4	1	SwissProt	ALDR_HUMAN	63	36230	11	6	5	3	0.3	Aldose reductase OS=Homo sapiens GN=AKR1B1 PE=1 SV=3
5	1	SwissProt	PSCA_HUMAN	46	13474	3	2	1	1	0.25	Prostate stem cell antigen OS=Homo sapiens GN=PSCA PE=1 SV=1
6	1	SwissProt	APOE_HUMAN	29	36246	21	3	13	2	0.19	Apolipoprotein E OS=Homo sapiens GN=APOE PE=1 SV=1
7	1	SwissProt	DHSO_HUMAN	24	38927	4	2	2	1	0.08	Sorbitol dehydrogenase OS=Homo sapiens GN=SORD PE=1 SV=4
8	1	SwissProt	UBB_HUMAN	20	25803	6	1	4	1	0.13	Polyubiquitin-B OS=Homo sapiens GN=UBB PE=1 SV=1
9	1	SwissProt	UROM_HUMAN	18	72451	9	1	5	1	0.05	Uromodulin OS=Homo sapiens GN=UMOD PE=1 SV=1
10	1	SwissProt	ALDOB_HUMAN	18	39961	4	1	3	1	0.08	Fructose-bisphosphate aldolase B OS=Homo sapiens GN=ALDOB PE=1 SV=2
11	1	SwissProt	AIDA_HUMAN	16	35172	2	1	1	1	0.09	Axin interactor, dorsalization-associated protein OS=Homo sapiens GN=AIDA PE=1 SV=1
12	1	SwissProt	FOLR1_HUMAN	16	30712	5	2	3	1	0.11	Folate receptor alpha OS=Homo sapiens GN=FOLR1 PE=1 SV=3
13	1	SwissProt	ADHX_HUMAN	16	40554	5	1	4	1	0.08	Alcohol dehydrogenase class-3 OS=Homo sapiens GN=ADH5 PE=1 SV=4
14	1	SwissProt	PAQR6_HUMAN	15	38705	4	1	1	1	0.09	Progestin and adipoQ receptor family member 6 OS=Homo sapiens GN=PAQR6 PE=2 SV=2

## Sheet: Spot 21
Family	Member	Database	Accession	Score	Mass	Num. of matches	Num. of significant matches	Num. of sequences	Num. of significant sequences	emPAI	Description
1	1	SwissProt	APOA4_HUMAN	155	45371	67	11	28	9	0.88	Apolipoprotein A-IV OS=Homo sapiens GN=APOA4 PE=1 SV=3
2	1	SwissProt	K2C1_HUMAN	79	66170	27	2	15	2	0.1	Keratin, type II cytoskeletal 1 OS=Homo sapiens GN=KRT1 PE=1 SV=6
3	1	SwissProt	K1C10_HUMAN	44	59020	19	4	10	3	0.18	Keratin, type I cytoskeletal 10 OS=Homo sapiens GN=KRT10 PE=1 SV=6
4	1	SwissProt	UROM_HUMAN	32	72451	18	2	11	2	0.09	Uromodulin OS=Homo sapiens GN=UMOD PE=1 SV=1

## Sheet: Spot 23
Family	Member	Database	Accession	Score	Mass	Num. of matches	Num. of significant matches	Num. of sequences	Num. of significant sequences	emPAI	Description
1	1	SwissProt	K2C1B_HUMAN	50	62149	1	1	1	1	0.05	Keratin, type II cytoskeletal 1b OS=Homo sapiens GN=KRT77 PE=2 SV=3
2	1	SwissProt	FLOT1_HUMAN	44	47554	1	1	1	1	0.07	Flotillin-1 OS=Homo sapiens GN=FLOT1 PE=1 SV=3
3	1	SwissProt	UROM_HUMAN	37	72451	1	1	1	1	0.05	Uromodulin OS=Homo sapiens GN=UMOD PE=1 SV=1
4	1	SwissProt	ANKF1_HUMAN	22	88461	3	2	1	1	0.04	Ankyrin repeat and fibronectin type-III domain-containing protein 1 OS=Homo sapiens GN=ANKFN1 PE=2 SV=2
5	1	SwissProt	MAEL_HUMAN	19	49872	2	1	1	1	0.07	Protein maelstrom homolog OS=Homo sapiens GN=MAEL PE=1 SV=1
6	1	SwissProt	SGCD_HUMAN	19	32393	3	2	1	1	0.1	Delta-sarcoglycan OS=Homo sapiens GN=SGCD PE=1 SV=2

## Sheet: Spot 24
Family	Member	Database	Accession	Score	Mass	Num. of matches	Num. of significant matches	Num. of sequences	Num. of significant sequences	emPAI	Description
1	1	SwissProt	K1C9_HUMAN	52	62255	22	6	11	3	0.17	Keratin, type I cytoskeletal 9 OS=Homo sapiens GN=KRT9 PE=1 SV=3
2	1	SwissProt	BASP1_HUMAN	26	22680	20	2	10	2	0.32	Brain acid soluble protein 1 OS=Homo sapiens GN=BASP1 PE=1 SV=2
3	1	SwissProt	IGHG1_HUMAN	18	36596	21	3	8	3	0.3	Ig gamma-1 chain C region OS=Homo sapiens GN=IGHG1 PE=1 SV=1
4	1	SwissProt	IGHG2_HUMAN	18	36505	28	1	7	1	0.09	Ig gamma-2 chain C region OS=Homo sapiens GN=IGHG2 PE=1 SV=2
5	1	SwissProt	UROM_HUMAN	16	72451	14	1	8	1	0.05	Uromodulin OS=Homo sapiens GN=UMOD PE=1 SV=1
6	1	SwissProt	HV303_HUMAN	16	12745	6	1	3	1	0.27	Ig heavy chain V-III region VH26 OS=Homo sapiens PE=1 SV=1
7	1	SwissProt	K1C10_HUMAN	15	59020	17	2	9	2	0.11	Keratin, type I cytoskeletal 10 OS=Homo sapiens GN=KRT10 PE=1 SV=6
8	1	SwissProt	PCD23_HUMAN	14	323744	3	1	3	1	0.01	Protocadherin-23 OS=Homo sapiens GN=DCHS2 PE=2 SV=1
9	1	SwissProt	MOES_HUMAN	14	67892	23	1	12	1	0.05	Moesin OS=Homo sapiens GN=MSN PE=1 SV=3
10	1	SwissProt	HV305_HUMAN	13	13332	17	1	3	1	0.26	Ig heavy chain V-III region BRO OS=Homo sapiens PE=1 SV=1
11	1	SwissProt	KNG1_HUMAN	13	72996	16	1	10	1	0.04	Kininogen-1 OS=Homo sapiens GN=KNG1 PE=1 SV=2

## Sheet: Spot 25
Family	Member	Database	Accession	Score	Mass	Num. of matches	Num. of significant matches	Num. of sequences	Num. of significant sequences	emPAI	Description
1	1	SwissProt	K2C1_HUMAN	137	66170	25	12	12	6	0.34	Keratin, type II cytoskeletal 1 OS=Homo sapiens GN=KRT1 PE=1 SV=6
2	1	SwissProt	DPEP1_HUMAN	121	46101	29	9	9	4	0.32	Dipeptidase 1 OS=Homo sapiens GN=DPEP1 PE=1 SV=3
3	1	SwissProt	IGHA1_HUMAN	98	38486	12	5	4	3	0.28	Ig alpha-1 chain C region OS=Homo sapiens GN=IGHA1 PE=1 SV=2
4	1	SwissProt	K1C14_HUMAN	81	51872	8	3	5	3	0.2	Keratin, type I cytoskeletal 14 OS=Homo sapiens GN=KRT14 PE=1 SV=4
4	2	SwissProt	K1C10_HUMAN	80	59020	20	6	10	5	0.31	Keratin, type I cytoskeletal 10 OS=Homo sapiens GN=KRT10 PE=1 SV=6
6	1	SwissProt	FRK_HUMAN	68	58673	23	5	11	4	0.24	Tyrosine-protein kinase FRK OS=Homo sapiens GN=FRK PE=1 SV=1
1	2	SwissProt	K22E_HUMAN	65	65678	15	3	9	2	0.1	Keratin, type II cytoskeletal 2 epidermal OS=Homo sapiens GN=KRT2 PE=1 SV=2
4	3	SwissProt	K1C16_HUMAN	60	51578	11	3	6	3	0.2	Keratin, type I cytoskeletal 16 OS=Homo sapiens GN=KRT16 PE=1 SV=4
8	1	SwissProt	AACT_HUMAN	52	47792	4	2	3	1	0.07	Alpha-1-antichymotrypsin OS=Homo sapiens GN=SERPINA3 PE=1 SV=2
10	1	SwissProt	A1AT_HUMAN	51	46878	5	1	3	1	0.07	Alpha-1-antitrypsin OS=Homo sapiens GN=SERPINA1 PE=1 SV=3
11	1	SwissProt	FIBB_HUMAN	26	56577	44	3	6	2	0.12	Fibrinogen beta chain OS=Homo sapiens GN=FGB PE=1 SV=2
12	1	SwissProt	ANX11_HUMAN	23	54697	22	4	8	3	0.19	Annexin A11 OS=Homo sapiens GN=ANXA11 PE=1 SV=1
5	1	SwissProt	HV303_HUMAN	18	12745	1	1	1	1	0.27	Ig heavy chain V-III region VH26 OS=Homo sapiens PE=1 SV=1
13	1	SwissProt	CPNE3_HUMAN	17	60947	4	1	2	1	0.05	Copine-3 OS=Homo sapiens GN=CPNE3 PE=1 SV=1
7	1	SwissProt	CC116_HUMAN	16	57588	1	1	1	1	0.06	Coiled-coil domain-containing protein 116 OS=Homo sapiens GN=CCDC116 PE=2 SV=2
9	1	SwissProt	PSA_HUMAN	16	103895	2	2	1	1	0.03	Puromycin-sensitive aminopeptidase OS=Homo sapiens GN=NPEPPS PE=1 SV=2
14	1	SwissProt	ST18_HUMAN	16	116850	4	1	2	1	0.03	Suppression of tumorigenicity 18 protein OS=Homo sapiens GN=ST18 PE=1 SV=1
15	1	SwissProt	CAP1_HUMAN	14	52325	11	1	5	1	0.06	Adenylyl cyclase-associated protein 1 OS=Homo sapiens GN=CAP1 PE=1 SV=5

## Sheet: Spot 26A
Family	Member	Database	Accession	Score	Mass	Num. of matches	Num. of significant matches	Num. of sequences	Num. of significant sequences	emPAI	Description
1	1	SwissProt	A1AT_HUMAN	173	46878	86	14	20	8	0.72	Alpha-1-antitrypsin OS=Homo sapiens GN=SERPINA1 PE=1 SV=3
2	1	SwissProt	K1C9_HUMAN	78	62255	20	6	12	5	0.29	Keratin, type I cytoskeletal 9 OS=Homo sapiens GN=KRT9 PE=1 SV=3
2	2	SwissProt	K1C10_HUMAN	14	59020	24	2	13	2	0.11	Keratin, type I cytoskeletal 10 OS=Homo sapiens GN=KRT10 PE=1 SV=6
3	1	SwissProt	AL1A1_HUMAN	72	55454	23	5	13	3	0.19	Retinal dehydrogenase 1 OS=Homo sapiens GN=ALDH1A1 PE=1 SV=2
4	1	SwissProt	SERA_HUMAN	64	57356	15	2	8	2	0.12	D-3-phosphoglycerate dehydrogenase OS=Homo sapiens GN=PHGDH PE=1 SV=4
5	1	SwissProt	K2C1_HUMAN	54	66170	26	7	17	5	0.27	Keratin, type II cytoskeletal 1 OS=Homo sapiens GN=KRT1 PE=1 SV=6
6	1	SwissProt	DPEP1_HUMAN	47	46101	31	3	11	2	0.15	Dipeptidase 1 OS=Homo sapiens GN=DPEP1 PE=1 SV=3
7	1	SwissProt	LYN_HUMAN	32	58993	13	1	7	1	0.06	Tyrosine-protein kinase Lyn OS=Homo sapiens GN=LYN PE=1 SV=3
8	1	SwissProt	PPAP_HUMAN	31	44880	9	3	5	2	0.15	Prostatic acid phosphatase OS=Homo sapiens GN=ACPP PE=1 SV=3
9	1	SwissProt	PTPRJ_HUMAN	30	147048	17	2	10	2	0.04	Receptor-type tyrosine-protein phosphatase eta OS=Homo sapiens GN=PTPRJ PE=1 SV=3
10	1	SwissProt	IPSP_HUMAN	30	45760	11	2	4	2	0.15	Plasma serine protease inhibitor OS=Homo sapiens GN=SERPINA5 PE=1 SV=3
11	1	SwissProt	BPIB1_HUMAN	26	52580	18	1	6	1	0.06	BPI fold-containing family B member 1 OS=Homo sapiens GN=BPIFB1 PE=1 SV=1
12	1	SwissProt	VATB1_HUMAN	26	57196	25	1	11	1	0.06	V-type proton ATPase subunit B, kidney isoform OS=Homo sapiens GN=ATP6V1B1 PE=1 SV=3
13	1	SwissProt	ANXA7_HUMAN	24	52991	5	1	3	1	0.06	Annexin A7 OS=Homo sapiens GN=ANXA7 PE=1 SV=3
14	1	SwissProt	AACT_HUMAN	23	47792	6	2	4	1	0.07	Alpha-1-antichymotrypsin OS=Homo sapiens GN=SERPINA3 PE=1 SV=2
15	1	SwissProt	PEPD_HUMAN	21	55311	14	3	7	3	0.19	Xaa-Pro dipeptidase OS=Homo sapiens GN=PEPD PE=1 SV=3
16	1	SwissProt	UROM_HUMAN	19	72451	11	1	6	1	0.05	Uromodulin OS=Homo sapiens GN=UMOD PE=1 SV=1
17	1	SwissProt	IST1_HUMAN	17	39897	17	1	9	1	0.08	IST1 homolog OS=Homo sapiens GN=IST1 PE=1 SV=1
18	1	SwissProt	K2C5_HUMAN	16	62568	12	1	8	1	0.05	Keratin, type II cytoskeletal 5 OS=Homo sapiens GN=KRT5 PE=1 SV=3
19	1	SwissProt	DPP2_HUMAN	13	54763	15	1	9	1	0.06	Dipeptidyl peptidase 2 OS=Homo sapiens GN=DPP7 PE=1 SV=3
20	1	SwissProt	BAZ1A_HUMAN	13	180246	7	1	3	1	0.02	Bromodomain adjacent to zinc finger domain protein 1A OS=Homo sapiens GN=BAZ1A PE=1 SV=2
21	1	SwissProt	LG3BP_HUMAN	13	66202	11	1	6	1	0.05	Galectin-3-binding protein OS=Homo sapiens GN=LGALS3BP PE=1 SV=1
22	1	SwissProt	TOM1_HUMAN	13	54070	2	1	1	1	0.06	Target of Myb protein 1 OS=Homo sapiens GN=TOM1 PE=1 SV=2
23	1	SwissProt	ABH15_HUMAN	13	52594	3	1	1	1	0.06	Abhydrolase domain-containing protein 15 OS=Homo sapiens GN=ABHD15 PE=2 SV=2

## Sheet: Spot 26B
Family	Member	Database	Accession	Score	Mass	Num. of matches	Num. of significant matches	Num. of sequences	Num. of significant sequences	emPAI	Description
1	1	SwissProt	A1AT_HUMAN	789	46878	454	48	15	7	0.61	Alpha-1-antitrypsin OS=Homo sapiens GN=SERPINA1 PE=1 SV=3
2	1	SwissProt	DPEP1_HUMAN	125	46101	187	13	5	3	0.23	Dipeptidase 1 OS=Homo sapiens GN=DPEP1 PE=1 SV=3
3	1	SwissProt	BGAL_HUMAN	53	76483	59	4	4	2	0.09	Beta-galactosidase OS=Homo sapiens GN=GLB1 PE=1 SV=2
4	1	SwissProt	VATB1_HUMAN	17	57196	13	2	1	1	0.06	V-type proton ATPase subunit B, kidney isoform OS=Homo sapiens GN=ATP6V1B1 PE=1 SV=3

## Sheet: Spot 28
Family	Member	Database	Accession	Score	Mass	Num. of matches	Num. of significant matches	Num. of sequences	Num. of significant sequences	emPAI	Description
1	1	SwissProt	K22E_HUMAN	486	65678	18	11	10	8	0.48	Keratin, type II cytoskeletal 2 epidermal OS=Homo sapiens GN=KRT2 PE=1 SV=2
2	1	SwissProt	EZRI_HUMAN	268	69484	41	6	23	5	0.26	Ezrin OS=Homo sapiens GN=EZR PE=1 SV=4
3	1	SwissProt	BASP1_HUMAN	211	22680	16	5	8	4	0.74	Brain acid soluble protein 1 OS=Homo sapiens GN=BASP1 PE=1 SV=2
4	1	SwissProt	IGHG1_HUMAN	204	36596	18	4	7	3	0.3	Ig gamma-1 chain C region OS=Homo sapiens GN=IGHG1 PE=1 SV=1
5	1	SwissProt	UROM_HUMAN	167	72451	12	2	7	1	0.05	Uromodulin OS=Homo sapiens GN=UMOD PE=1 SV=1
4	2	SwissProt	IGHG2_HUMAN	162	36505	16	4	6	3	0.3	Ig gamma-2 chain C region OS=Homo sapiens GN=IGHG2 PE=1 SV=2
1	2	SwissProt	K2C1_HUMAN	144	66170	12	3	7	2	0.1	Keratin, type II cytoskeletal 1 OS=Homo sapiens GN=KRT1 PE=1 SV=6
6	1	SwissProt	K1C10_HUMAN	144	59020	15	2	9	2	0.11	Keratin, type I cytoskeletal 10 OS=Homo sapiens GN=KRT10 PE=1 SV=6
7	1	SwissProt	DBNL_HUMAN	140	48463	4	2	3	1	0.07	Drebrin-like protein OS=Homo sapiens GN=DBNL PE=1 SV=1
8	1	SwissProt	K1C9_HUMAN	104	62255	10	4	5	3	0.17	Keratin, type I cytoskeletal 9 OS=Homo sapiens GN=KRT9 PE=1 SV=3
9	1	SwissProt	DPYS_HUMAN	56	57107	5	1	4	1	0.06	Dihydropyrimidinase OS=Homo sapiens GN=DPYS PE=1 SV=1
2	2	SwissProt	RADI_HUMAN	37	68635	18	2	11	2	0.1	Radixin OS=Homo sapiens GN=RDX PE=1 SV=1
10	1	SwissProt	HV307_HUMAN	34	13773	5	1	3	1	0.25	Ig heavy chain V-III region CAM OS=Homo sapiens PE=1 SV=1
13	1	SwissProt	KPYR_HUMAN	27	62191	13	2	7	2	0.11	Pyruvate kinase PKLR OS=Homo sapiens GN=PKLR PE=1 SV=2
15	1	SwissProt	5HT3A_HUMAN	26	55701	1	1	1	1	0.06	5-hydroxytryptamine receptor 3A OS=Homo sapiens GN=HTR3A PE=1 SV=1
11	1	SwissProt	HORN_HUMAN	24	283140	1	1	1	1	0.01	Hornerin OS=Homo sapiens GN=HRNR PE=1 SV=2
12	1	SwissProt	TICRR_HUMAN	22	212721	7	1	6	1	0.02	Treslin OS=Homo sapiens GN=TICRR PE=1 SV=2
16	1	SwissProt	5HT2A_HUMAN	22	53424	1	1	1	1	0.06	5-hydroxytryptamine receptor 2A OS=Homo sapiens GN=HTR2A PE=1 SV=2
18	1	SwissProt	ZN445_HUMAN	21	121282	3	1	2	1	0.03	Zinc finger protein 445 OS=Homo sapiens GN=ZNF445 PE=2 SV=1
20	1	SwissProt	ERAP2_HUMAN	18	111075	42	1	1	1	0.03	Endoplasmic reticulum aminopeptidase 2 OS=Homo sapiens GN=ERAP2 PE=1 SV=2
14	1	SwissProt	SIX3_HUMAN	17	35750	2	1	1	1	0.09	Homeobox protein SIX3 OS=Homo sapiens GN=SIX3 PE=1 SV=1
17	1	SwissProt	KNG1_HUMAN	17	72996	4	1	3	1	0.04	Kininogen-1 OS=Homo sapiens GN=KNG1 PE=1 SV=2
19	1	SwissProt	G6PI_HUMAN	15	63335	2	1	2	1	0.05	Glucose-6-phosphate isomerase OS=Homo sapiens GN=GPI PE=1 SV=4
21	1	SwissProt	NAL13_HUMAN	14	121144	3	1	1	1	0.03	NACHT, LRR and PYD domains-containing protein 13 OS=Homo sapiens GN=NLRP13 PE=2 SV=2
22	1	SwissProt	IGHA1_HUMAN	14	38486	2	1	1	1	0.09	Ig alpha-1 chain C region OS=Homo sapiens GN=IGHA1 PE=1 SV=2

## Sheet: Spot 30
Family	Member	Database	Accession	Score	Mass	Num. of matches	Num. of significant matches	Num. of sequences	Num. of significant sequences	emPAI	Description
1	1	SwissProt	K1C9_HUMAN	259	62255	21	9	12	6	0.36	Keratin, type I cytoskeletal 9 OS=Homo sapiens GN=KRT9 PE=1 SV=3
2	1	SwissProt	KPYM_HUMAN	230	58470	27	11	13	7	0.47	Pyruvate kinase PKM OS=Homo sapiens GN=PKM PE=1 SV=4
2	1	SwissProt	K2C1_HUMAN	210	66170	23	8	14	7	0.4	Keratin, type II cytoskeletal 1 OS=Homo sapiens GN=KRT1 PE=1 SV=6
3	1	SwissProt	BAIP2_HUMAN	192	61115	22	10	12	6	0.37	Brain-specific angiogenesis inhibitor 1-associated protein 2 OS=Homo sapiens GN=BAIAP2 PE=1 SV=1
1	2	SwissProt	K1C10_HUMAN	111	59020	15	5	9	3	0.18	Keratin, type I cytoskeletal 10 OS=Homo sapiens GN=KRT10 PE=1 SV=6
4	2	SwissProt	K22E_HUMAN	104	65678	12	5	8	4	0.22	Keratin, type II cytoskeletal 2 epidermal OS=Homo sapiens GN=KRT2 PE=1 SV=2
5	1	SwissProt	UROM_HUMAN	50	72451	14	4	7	4	0.19	Uromodulin OS=Homo sapiens GN=UMOD PE=1 SV=1
6	1	SwissProt	EZRI_HUMAN	37	69484	12	4	6	3	0.15	Ezrin OS=Homo sapiens GN=EZR PE=1 SV=4
7	1	SwissProt	IGHA1_HUMAN	36	38486	3	1	2	1	0.09	Ig alpha-1 chain C region OS=Homo sapiens GN=IGHA1 PE=1 SV=2
5	1	SwissProt	BI2L1_HUMAN	34	57189	21	3	12	2	0.12	Brain-specific angiogenesis inhibitor 1-associated protein 2-like protein 1 OS=Homo sapiens GN=BAIAP2L1 PE=1 SV=2
8	1	SwissProt	GGT1_HUMAN	28	61714	19	1	9	1	0.05	Gamma-glutamyltranspeptidase 1 OS=Homo sapiens GN=GGT1 PE=1 SV=2
3	3	SwissProt	K2C5_HUMAN	24	62568	8	2	5	2	0.11	Keratin, type II cytoskeletal 5 OS=Homo sapiens GN=KRT5 PE=1 SV=3
9	1	SwissProt	TB10A_HUMAN	15	57595	2	1	2	1	0.06	TBC1 domain family member 10A OS=Homo sapiens GN=TBC1D10A PE=1 SV=1
10	1	SwissProt	PDZ1P_HUMAN	13	44199	2	1	1	1	0.07	Putative PDZ domain-containing protein 1P OS=Homo sapiens GN=PDZK1P1 PE=5 SV=2

## Sheet: Spot 48
Family	Member	Database	Accession	Score	Mass	Num. of matches	Num. of significant matches	Num. of sequences	Num. of significant sequences	emPAI	Description
1	1	SwissProt	UROM_HUMAN	177	72451	47	7	16	4	0.19	Uromodulin OS=Homo sapiens GN=UMOD PE=1 SV=1
2	1	SwissProt	SARG_HUMAN	47	64211	11	2	5	1	0.05	Specifically androgen-regulated gene protein OS=Homo sapiens GN=SARG PE=1 SV=2
3	1	SwissProt	NHRF1_HUMAN	29	39130	34	2	17	2	0.18	Na(+)/H(+) exchange regulatory cofactor NHE-RF1 OS=Homo sapiens GN=SLC9A3R1 PE=1 SV=4
4	1	SwissProt	MOES_HUMAN	23	67892	9	1	5	1	0.05	Moesin OS=Homo sapiens GN=MSN PE=1 SV=3
5	1	SwissProt	K1C10_HUMAN	15	59020	14	1	8	1	0.06	Keratin, type I cytoskeletal 10 OS=Homo sapiens GN=KRT10 PE=1 SV=6
