# Supplementary material for: Urinary Extracellular Vesicles and Salt-Losing Tubulopathies: A Proteomic Approach
Source: Proteomes. 2020 May 9;8(2):9. doi: 10.3390/proteomes8020009 (PMC7355747; doi:10.3390/proteomes8020009)
Supplement: Supplementary file 1 [file proteomes-08-00009-s001.zip › Supplementary/Table_S4_membrane protein.xlsx]

## Sheet: membrane proteins
Supplentary Table S3. List of the membrane proteins identified in the differential spots of 16-BAC/SDS-PAGE of uEV pools of BS2 and BS3 patients
Entry	Entry name	Descriprion	Mascot Score	Mass (Da)	Significant peptides	Sample Spots (#)	Function	Subcellular location	Membrane interaction	Gravy Index*	Protein expression score in Kidney*	Tissue specificity	Gene names	Protein names
P41181	AQP2_HUMAN	Aquaporin-2	27	29047	2	36 BS2	transport	membrane	multi-pass	0.514022	medium	Group enriched (ductus deferens, kidney, seminal vesicle)	AQP2	Aquaporin-2 (AQP-2) (ADH water channel) (Aquaporin-CD) (AQP-CD) (Collecting duct water channel protein) (WCH-CD) (Water channel protein for renal collecting duct)
P08183	MDR1_HUMAN	P-glycoprot 1	47	141788	2	36 BS2	transport	membrane	multi-pass	0.0335156	low	Tissue enhanced (adrenal gland, intestine)	ABCB1 MDR1 PGY1	ATP-dependent translocase ABCB1 (ATP-binding cassette sub-family B member 1) (Multidrug resistance protein 1) (EC 7.6.2.2) (P-glycoprotein 1) (Phospholipid transporter ABCB1) (EC 7.6.2.1) (CD antigen CD243)
Q8IZF0	NALCN_HUMAN	Na-leak channel non-selective prot	90	202196	1	10 BS2	transport	membrane	multi-pass	0.0893556	low	Tissue enhanced (brain)	NALCN VGCNL1	Sodium leak channel non-selective protein (CanIon) (Voltage gated channel-like protein 1)
Q9NZM6	PK2L2_HUMAN	Polycystin-L2	18	74256	1	35 BS2	transport	membrane	multi-pass	-0.0195513	medium	Group enriched (blood, testis)	PKD2L2	Polycystic kidney disease 2-like 2 protein (Polycystin-2L2) (Polycystin-L2)
Q9UBD6	RHCG_HUMAN	Ammonium transporter Rh type C	20	53600	1	36 BS2	transport	membrane	multi-pass	0.456785	medium	Tissue enhanced (esophagus, lymphoid tissue, tongue, vagina)	RHCG C15orf6 CDRC2 PDRC2 RHGK	Ammonium transporter Rh type C (Rh glycoprotein kidney) (Rhesus blood group family type C glycoprotein) (Rh family type C glycoprotein) (Rh type C glycoprotein) (Tumor-related protein DRC2)
P55017	S12A3_HUMAN	Na-Cl cotransporter (NCC)	40	114207	2	9 BS2	transport	membrane	multi-pass	0.153771	medium	Tissue enriched (kidney)	SLC12A3 NCC TSC	Solute carrier family 12 member 3 (Na-Cl cotransporter) (NCC) (Na-Cl symporter) (Thiazide-sensitive sodium-chloride cotransporter)
Q8NG04	S2610_HUMAN	Solute carrier family 26 member 10	23	60648	1	15 BS2	transport	membrane	multi-pass	0.497513	na	Tissue enhanced (heart muscle)	SLC26A10	Solute carrier family 26 member 10
P58743	S26A5_HUMAN	Prestin	105	81725	1	15 BS2	transport	membrane	multi-pass	0.334543	na	Tissue enriched (brain)	SLC26A5 PRES	Prestin (Solute carrier family 26 member 5)
Q9C0H2	TTYH3_HUMAN	Prot tweety homolog 3	37	58477	1	36 BS2	transport	membrane	multi-pass	0.102294	medium	Low tissue specificity	TTYH3 KIAA1691	Protein tweety homolog 3 (hTTY3)
Q96QZ7	MAGI1_HUMAN	Atrophin-1-interacting prot 3	25	165450	1	15 BS2	structural binding	membrane	peripheral	-0.883434	medium	Low tissue specificity	MAGI1 AIP3 BAIAP1 BAP1 TNRC19	Membrane-associated guanylate kinase, WW and PDZ domain-containing protein 1 (Atrophin-1-interacting protein 3) (AIP-3) (BAI1-associated protein 1) (BAP-1) (Membrane-associated guanylate kinase inverted 1) (MAGI-1) (Trinucleotide repeat-containing gene 19 protein) (WW domain-containing protein 3) (WWP3)
Q969L2	MAL2_HUMAN	prot MAL2	16	19341	1	9 BS2	structural	membrane	multi-pass	0.727841	low	Tissue enhanced (esophagus)	MAL2	Protein MAL2
Q92859	NEO1_HUMAN	Neogenin	21	160658	1	15 BS2	receptor	membrane	single-pass	-0.398152	low	Low tissue specificity	NEO1 IGDCC2 NGN	Neogenin (Immunoglobulin superfamily DCC subclass member 2)
P14384	CBPM_HUMAN	Carboxypeptidase M	20	50938	1	36 BS2	protease	membrane	lipid-anchor	-0.290971	high	Tissue enhanced (adipose tissue)	CPM	Carboxypeptidase M (CPM) (EC 3.4.17.12)
O94933	SLIK3_HUMAN	SLIT and NTRK-like prot 3	28	110062	1	10 BS2	na	membrane	single-pass	-0.256397	na	Tissue enhanced (brain, liver)	SLITRK3 KIAA0848	SLIT and NTRK-like protein 3
O95573	ACSL3_HUMAN	Arachidonate-CoA ligase	35	81338	1	15 BS2	metabolic enzyme	membrane	single-pass	-0.184722	high	Tissue enriched (parathyroid gland)	ACSL3 ACS3 FACL3 LACS3	Long-chain-fatty-acid--CoA ligase 3 (EC 6.2.1.3) (Arachidonate--CoA ligase) (EC 6.2.1.15) (Long-chain acyl-CoA synthetase 3) (LACS 3)
P00918	CAH2_HUMAN	Carbonic anhydrase 2	20	29285	2	9/13 BS2	enzyme	membrane	lipid-anchor	-0.578846	high	Tissue enhanced (intestine, stomach)	CA2	Carbonic anhydrase 2 (EC 4.2.1.1) (Carbonate dehydratase II) (Carbonic anhydrase C) (CAC) (Carbonic anhydrase II) (CA-II)
Q13237	KGP2_HUMAN	cGMP-dependent prot kinase 2	25	88061	1	36 BS2	enzyme	membrane	lipid-anchor	-0.555118	medium	Tissue enhanced (intestine)	PRKG2 PRKGR2	cGMP-dependent protein kinase 2 (cGK 2) (cGK2) (EC 2.7.11.12) (cGMP-dependent protein kinase II) (cGKII)
Q8IY17	PLPL6_HUMAN	Neuropathy target esterase	31	151383	1	15 BS2	enzyme	membrane	single-pass	-0.205091	high	low tissue specificity	PNPLA6 NTE	Neuropathy target esterase (EC 3.1.1.5) (Patatin-like phospholipase domain-containing protein 6)
P05026	AT1B1_HUMAN	Na/K-transporting ATPase sub β-1	55	35438	1	35/36 BS2	binding	membrane	single-pass	-0.577888	medium	Tissue enhanced (kidney)	ATP1B1 ATP1B	Sodium/potassium-transporting ATPase subunit beta-1 (Sodium/potassium-dependent ATPase subunit beta-1)
P01133	EGF_HUMAN	Pro-epidermal growth factor	25	137613	1	36 BS2	binding	membrane	single-pass	-0.303894	na	Group enriched (kidney, pancreas, skeletal muscle)	EGF	Pro-epidermal growth factor (EGF) [Cleaved into: Epidermal growth factor (Urogastrone)]
O75955	FLOT1_HUMAN	Flotillin-1	44	47554	1	23 BS3	binding	membrane	peripheral	-0.338407	high	Low tissue specificity	FLOT1	Flotillin-1
Q8WV92	MITD1_HUMAN	MIT domain-containing prot 1	250	29638	6	10 BS2	binding	membrane	peripheral	-0.70241	high	Low tissue specificity	MITD1	MIT domain-containing protein 1
P15941	MUC1_HUMAN	Mucin-1	363	122200	4	9/10 BS2	binding	membrane	single-pass	-0.466932	medium	Tissue enhanced (gallbladder, kidney, lung)	MUC1 PUM	Mucin-1 (MUC-1) (Breast carcinoma-associated antigen DF3) (Cancer antigen 15-3) (CA 15-3) (Carcinoma-associated mucin) (Episialin) (H23AG) (Krebs von den Lungen-6) (KL-6) (PEMT) (Peanut-reactive urinary mucin) (PUM) (Polymorphic epithelial mucin) (PEM) (Tumor-associated epithelial membrane antigen) (EMA) (Tumor-associated mucin) (CD antigen CD227) [Cleaved into: Mucin-1 subunit alpha (MUC1-NT) (M…
Q8WXI7	MUC16_HUMAN	Mucin-16	17	2359682	1	14 BS2	binding	membrane	single-pass	-0.3207	na	Group enriched (adipose tissue, cervix, uterine, fallopian tube, salivary gland)	MUC16 CA125	Mucin-16 (MUC-16) (Ovarian cancer-related tumor marker CA125) (CA-125) (Ovarian carcinoma antigen CA125)
Q9Y5G0	PCDGH_HUMAN	Protocadherin γ-B5	26	100555	1	10 BS2	binding	membrane	single-pass	-0.260347	na	Tissue enhanced (parathyroid gland)	PCDHGB5	Protocadherin gamma-B5 (PCDH-gamma-B5)
Q01970	PLCB3_HUMAN	Phospholipase C-β-3	20	139511	1	14 BS2	binding	membrane	peripheral	-0.619935	low	Tissue enriched (intestine)	PLCB3	1-phosphatidylinositol 4,5-bisphosphate phosphodiesterase beta-3 (EC 3.1.4.11) (Phosphoinositide phospholipase C-beta-3) (Phospholipase C-beta-3) (PLC-beta-3)
Q8NFJ5	RAI3_HUMAN	Retinoic acid-induced prot 3	25	40624	1	36 BS2	binding	membrane	multi-pass	0.310364	low	Tissue enhanced (lung)	GPRC5A GPCR5A RAI3 RAIG1	Retinoic acid-induced protein 3 (G-protein coupled receptor family C group 5 member A) (Phorbol ester induced gene 1) (PEIG-1) (Retinoic acid-induced gene 1 protein) (RAIG-1)
P12931	SRC_HUMAN	Proto-oncogene c-Src	57	60310	4	36 BS2	binding	membrane	peripheral	-0.472575	medium	Low tissue specificity	SRC SRC1	Proto-oncogene tyrosine-protein kinase Src (EC 2.7.10.2) (Proto-oncogene c-Src) (pp60c-src) (p60-Src)
Q15904	VAS1_HUMAN	V-type proton ATPase sub S1	24	52164	1	36 BS2	binding	membrane	single-pass	0.144681	high	Low tissue specificity	ATP6AP1 ATP6IP1 ATP6S1 VATPS1 XAP3	V-type proton ATPase subunit S1 (V-ATPase subunit S1) (Protein XAP-3) (V-ATPase Ac45 subunit) (V-ATPase S1 accessory protein) (Vacuolar proton pump subunit S1)
Q9UN37	VPS4A_HUMAN	Vacuolar prot sorting-associated prot 4A	39	49152	3	36 BS2	binding	membrane	peripheral	-0.528604	medium	Low tissue specificity	VPS4A VPS4	Vacuolar protein sorting-associated protein 4A (EC 3.6.4.6) (Protein SKD2) (VPS4-1) (hVPS4)
O75351	VPS4B_HUMAN	Vacuolar prot sorting-associated prot 4B	52	49443	5	35/36 BS2	binding	membrane	peripheral	-0.551577	medium	Low tissue specificity	VPS4B SKD1 VPS42 MIG1	Vacuolar protein sorting-associated protein 4B (EC 3.6.4.6) (Cell migration-inducing gene 1 protein) (Suppressor of K(+) transport growth defect 1) (Protein SKD1)
Q86YA3	ZGRF1_HUMAN	prot ZGRF1	13	238905	1	10 BS2	binding	membrane	single-pass	-0.497291	medium	Tissue enhanced (lymphoid tissue)	ZGRF1 C4orf21	Protein ZGRF1 (GRF-type zinc finger domain-containing protein 1)
P21281	VATB2_HUMAN	V-ATPase sub B 2	64	56807	3	36 BS2, 26 BS3	transport	membrane	peripheral	-0.159883	high	Tissue enhanced (blood)	ATP6V1B2 ATP6B2 VPP3	V-type proton ATPase subunit B, brain isoform (V-ATPase subunit B 2) (Endomembrane proton pump 58 kDa subunit) (HO57) (Vacuolar proton pump subunit B 2)
O43508	TNF12_HUMAN	TNF ligand superfamily member 12	248	27427	1	36 BS2, 16/24 BS3	receptor	membrane	single-pass	-0.182731	medium	Low tissue specificity	TNFSF12 APO3L DR3LG UNQ181/PRO207	Tumor necrosis factor ligand superfamily member 12 (APO3 ligand) (TNF-related weak inducer of apoptosis) (TWEAK) [Cleaved into: Tumor necrosis factor ligand superfamily member 12, membrane form; Tumor necrosis factor ligand superfamily member 12, secreted form]
P16444	DPEP1_HUMAN	Dipeptidase 1	446	46101	17	36 BS2, 25/26 BS3	protease	membrane	lipid-anchor	-0.134307	high	Group enriched (intestine, kidney, pancreas)	DPEP1 MDP RDP	Dipeptidase 1 (EC 3.4.13.19) (Dehydropeptidase-I) (Microsomal dipeptidase) (Renal dipeptidase) (hRDP)
P19440	GGT1_HUMAN	γ-glutamyltransferase 1	28	61714	1	9 BS2, 30 BS3	enzyme	membrane	single-pass	0.0133568	high	Tissue enhanced (kidney, seminal vesicle)	GGT1 GGT	Glutathione hydrolase 1 proenzyme (EC 3.4.19.13) (Gamma-glutamyltransferase 1) (Gamma-glutamyltranspeptidase 1) (GGT 1) (EC 2.3.2.2) (Leukotriene-C4 hydrolase) (EC 3.4.19.14) (CD antigen CD224) [Cleaved into: Glutathione hydrolase 1 heavy chain; Glutathione hydrolase 1 light chain]
P07948	LYN_HUMAN	Tyr-prot kinase Lyn	54	58993	2	36 BS2, 26 BS3	enzyme	membrane	peripheral	-0.50293	nd	Tissue enhanced (lymphoid tissue)	LYN JTK8	Tyrosine-protein kinase Lyn (EC 2.7.10.2) (Lck/Yes-related novel protein tyrosine kinase) (V-yes-1 Yamaguchi sarcoma viral related oncogene homolog) (p53Lyn) (p56Lyn)
P33908	MA1A1_HUMAN	Mannosidase α class 1A member 1	60	73150	4	36 BS2, 26 BS3	enzyme	membrane	single-pass	-0.265391	high	Tissue enhanced (liver)	MAN1A1	Mannosyl-oligosaccharide 1,2-alpha-mannosidase IA (EC 3.2.1.113) (Man(9)-alpha-mannosidase) (Man9-mannosidase) (Mannosidase alpha class 1A member 1) (Processing alpha-1,2-mannosidase IA) (Alpha-1,2-mannosidase IA)
Q01518	CAP1_HUMAN	Adenylyl cyclase-associated prot 1	34	52325	2	25 BS3, 36 BS2	binding	membrane	peripheral	-0.352211	medium	Tissue enhanced (blood)	CAP1 CAP	Adenylyl cyclase-associated protein 1 (CAP 1)
Q99816	TS101_HUMAN	Tumor susceptibility gene 101 prot	23	44088	1	9 BS2, 26 BS3	binding	membrane	peripheral	-0.465385	high	Low tissue specificity	TSG101	Tumor susceptibility gene 101 protein (ESCRT-I complex subunit TSG101)
P15313	VATB1_HUMAN	V-ATPase sub B 1	73	57196	8	26 BS3	transport	membrane	peripheral	-0.156725	high	Group enriched (kidney, placenta, salivary gland)	ATP6V1B1 ATP6B1 VATB VPP3	V-type proton ATPase subunit B, kidney isoform (V-ATPase subunit B 1) (Endomembrane proton pump 58 kDa subunit) (Vacuolar proton pump subunit B 1)
P15311	EZRI_HUMAN	Ezrin	268	69484	6	28/30 BS3	structural binding	membrane	peripheral	-0.97116	high	Low tissue specificity	EZR VIL2	Ezrin (Cytovillin) (Villin-2) (p81)
P26038	MOES_HUMAN	Moesin	23	67892	1	24/48 BS3	structural binding	membrane	peripheral	-0.975043	medium	Low tissue specificity	MSN	Moesin (Membrane-organizing extension spike protein)
P28223	5HT2A_HUMAN	Serotonin receptor 2A	22	53424	1	28 BS3	receptor	membrane	multi-pass	0.220807	na	Tissue enriched (brain)	HTR2A HTR2	5-hydroxytryptamine receptor 2A (5-HT-2) (5-HT-2A) (Serotonin receptor 2A)
P46098	5HT3A_HUMAN	Serotonin receptor 3A	26	55701	1	28 BS3	receptor	membrane	multi-pass	0.103766	na	Tissue enhanced (blood, lymphoid tissue, salivary gland)	HTR3A 5HT3R HTR3	5-hydroxytryptamine receptor 3A (5-HT3-A) (5-HT3A) (5-hydroxytryptamine receptor 3) (5-HT-3) (5-HT3R) (Serotonin receptor 3A) (Serotonin-gated ion channel receptor)
P15328	FOLR1_HUMAN	Folate receptor α	16	30712	1	16 BS3	receptor	membrane	lipid-anchor	-0.41751	na	Tissue enhanced (brain, salivary gland)	FOLR1 FOLR	Folate receptor alpha (FR-alpha) (Adult folate-binding protein) (FBP) (Folate receptor 1) (Folate receptor, adult) (KB cells FBP) (Ovarian tumor-associated antigen MOv18)
Q9NQ84	GPC5C_HUMAN	Glycerol kinase	14	48732	1	26 BS3	receptor	membrane	multi-pass	0.361678	high	Tissue enhanced (pancreas)	GPRC5C RAIG3 PSEC0087	G-protein coupled receptor family C group 5 member C (Retinoic acid-induced gene 3 protein) (RAIG-3)
O14745	NHRF1_HUMAN	Na/H exchanger regulatory factor 1	29	39130	2	48 BS3	receptor	membrane	peripheral	-0.711453	high	Low tissue specificity	SLC9A3R1 NHERF NHERF1	Na(+)/H(+) exchange regulatory cofactor NHE-RF1 (NHERF-1) (Ezrin-radixin-moesin-binding phosphoprotein 50) (EBP50) (Regulatory cofactor of Na(+)/H(+) exchanger) (Sodium-hydrogen exchanger regulatory factor 1) (Solute carrier family 9 isoform A3 regulatory factor 1)
Q6TCH4	PAQR6_HUMAN	Membrane progesterone P4 receptor δ	15	38705	1	16 BS3	receptor	membrane	multi-pass	0.366279	na	Tissue enriched (brain)	PAQR6	Membrane progestin receptor delta (mPR delta) (Membrane progesterone P4 receptor delta) (Membrane progesterone receptor delta) (Progesterone and adipoQ receptor family member 6) (Progestin and adipoQ receptor family member 6)
O43653	PSCA_HUMAN	Prostate stem cell antigen	46	13474	1	16 BS3	receptor	membrane	lipid-anchor	0.329825	low	Tissue enhanced (esophagus, stomach, urinary bladder)	PSCA UNQ206/PRO232	Prostate stem cell antigen
Q6P179	ERAP2_HUMAN	ER aminopeptidase 2	18	111075	1	28 BS3	protease	membrane	single-pass	-0.245521	medium	Low tissue specificity	ERAP2 LRAP	Endoplasmic reticulum aminopeptidase 2 (EC 3.4.11.-) (Leukocyte-derived arginine aminopeptidase) (L-RAP)
Q8WW52	F151A_HUMAN	prot FAM151A	48	64329	2	26 BS3	na	membrane	single-pass	0.0299145	high	Group enriched (intestine, kidney)	FAM151A C1orf179 UNQ3034/PRO9836	Protein FAM151A
Q92629	SGCD_HUMAN	δ-sarcoglycan	19	32393	2	23 BS3	na	membrane	single-pass	-0.105536	na	Tissue enhanced (heart muscle)	SGCD	Delta-sarcoglycan (Delta-SG) (35 kDa dystrophin-associated glycoprotein) (35DAG)
Q6UWR7	ENPP6_HUMAN	GPC-Cpde ENPP6	15	50551	1	26 BS3	enzyme	membrane	lipid-anchor	-0.175227	medium	Tissue enhanced (brain, kidney)	ENPP6 UNQ1889/PRO4334	Glycerophosphocholine cholinephosphodiesterase ENPP6 (GPC-Cpde) (EC 3.1.4.-) (EC 3.1.4.38) (Choline-specific glycerophosphodiester phosphodiesterase) (Ectonucleotide pyrophosphatase/phosphodiesterase family member 6) (E-NPP 6) (NPP-6)
P32189	GLPK_HUMAN	Glycerol kinase	40	62060	1	26 BS3	enzyme	membrane	peripheral	0.0456172	medium	Tissue enhanced (blood, intestine, kidney, liver)	GK	Glycerol kinase (GK) (Glycerokinase) (EC 2.7.1.30) (ATP:glycerol 3-phosphotransferase)
P15309	PPAP_HUMAN	Prostatic acid phosphatase	102	44880	5	26 BS3	enzyme	membrane	single-pass	-0.300777	na	Tissue enriched (prostate)	ACPP	Prostatic acid phosphatase (PAP) (EC 3.1.3.2) (5'-nucleotidase) (5'-NT) (EC 3.1.3.5) (Ecto-5'-nucleotidase) (Thiamine monophosphatase) (TMPase) [Cleaved into: PAPf39]
Q00796	DHSO_HUMAN	Sorbitol DH	24	38927	1	16 BS3	DH enzyme	membrane	peripheral	0.0120448	medium	Tissue enhanced (cervix, uterine, liver, thyroid gland)	SORD	Sorbitol dehydrogenase (SDH) (EC 1.1.1.-) ((R,R)-butanediol dehydrogenase) (EC 1.1.1.4) (L-iditol 2-dehydrogenase) (EC 1.1.1.14) (Polyol dehydrogenase) (Ribitol dehydrogenase) (RDH) (EC 1.1.1.56) (Xylitol dehydrogenase) (XDH) (EC 1.1.1.9)
Q9UQB8	BAIP2_HUMAN	BAI-associated prot 2	192	61115	10	30 BS3	binding	membrane	na	-0.667391	high	Low tissue specificity	BAIAP2	Brain-specific angiogenesis inhibitor 1-associated protein 2 (BAI-associated protein 2) (BAI1-associated protein 2) (Protein BAP2) (Fas ligand-associated factor 3) (FLAF3) (Insulin receptor substrate p53/p58) (IRS-58) (IRSp53/58) (Insulin receptor substrate protein of 53 kDa) (IRSp53) (Insulin receptor substrate p53)
P80723	BASP1_HUMAN	Brain acid soluble prot 1	211	22680	5	24/28 BS3	binding	membrane	lipid-anchor	-1.25595	nd	Tissue enhanced (brain, epididymis)	BASP1 NAP22	Brain acid soluble protein 1 (22 kDa neuronal tissue-enriched acidic protein) (Neuronal axonal membrane protein NAP-22)
P55286	CADH8_HUMAN	Cadherin-8	293	88541	1	16 BS3	binding	membrane	single-pass	-0.270964	na	Group enriched (brain, seminal vesicle)	CDH8	Cadherin-8
P08571	CD14_HUMAN	Monocyte differentiation antigen CD14	20	40678	3	26 BS3	binding	membrane	lipid-anchor	0.0826667	na	Group enriched (blood, liver)	CD14	Monocyte differentiation antigen CD14 (Myeloid cell-specific leucine-rich glycoprotein) (CD antigen CD14) [Cleaved into: Monocyte differentiation antigen CD14, urinary form; Monocyte differentiation antigen CD14, membrane-bound form]
Q6V1P9	PCD23_HUMAN	Protocadherin-23	14	323744	1	24 BS3	binding	membrane	single-pass	-0.195439	na	NA	DCHS2 CDH27 CDHJ PCDH23 PCDHJ	Protocadherin-23 (Cadherin-27) (Cadherin-like protein CDHJ) (Cadherin-like protein VR8) (Protein dachsous homolog 2) (Protocadherin PCDHJ)
Q12913	PTPRJ_HUMAN	Receptor-type Tyr-prot phosphatase η	46	147048	3	26 BS3	binding	membrane	single-pass	-0.316829	low	Low tissue specificity	PTPRJ DEP1	Receptor-type tyrosine-protein phosphatase eta (Protein-tyrosine phosphatase eta) (R-PTP-eta) (EC 3.1.3.48) (Density-enhanced phosphatase 1) (DEP-1) (HPTP eta) (Protein-tyrosine phosphatase receptor type J) (R-PTP-J) (CD antigen CD148)
P35241	RADI_HUMAN	Radixin	37	68635	2	28 BS3	binding	membrane	peripheral	-1.00652	high	Tissue enhanced (adrenal gland)	RDX	Radixin
Q9UPX8	SHAN2_HUMAN	Cortactin-binding prot 1	26	159237	1	24 BS3	binding	membrane	na	-0.608571	low	Tissue enhanced (brain)	SHANK2 CORTBP1 KIAA1022 PROSAP1	SH3 and multiple ankyrin repeat domains protein 2 (Shank2) (Cortactin-binding protein 1) (CortBP1) (Proline-rich synapse-associated protein 1)
O75674	TM1L1_HUMAN	TOM1-like prot 1	17	53127	1	26 BS3	binding	membrane	peripheral	-0.465336	medium	Low tissue specificity	TOM1L1 SRCASM	TOM1-like protein 1 (Src-activating and signaling molecule protein) (Target of Myb-like protein 1)
O60784	TOM1_HUMAN	Target of Myb prot 1	13	54070	1	26 BS3	binding	membrane	na	-0.430894	medium	Tissue enhanced (skeletal muscle)	TOM1	Target of Myb protein 1
	* The hydrofobicity score (Gravy index - Kyte and Doolitle) was calculated by Gravy calculator, an online resource available in www.gravy-calculator.de
